# Supplementary material for: Red Sea Opisthobranchia 6: Phyllidiidae and their paradorid mimic: new species and new records (Heterobranchia, Nudibranchia, Doridina)
Source: Zookeys. 2020 Dec 21;1006:1–34. doi: 10.3897/zookeys.1006.59732 (PMC7769898; doi:10.3897/zookeys.1006.59732)
Supplement: XML Treatment for Phyllidiella amphitrite [file zookeys.1006.59732-treatment1.xml]

<!DOCTYPE tp:taxon-treatment
  PUBLIC "-//TaxonX//DTD Taxonomic Treatment Publishing DTD v0 20100105//EN" "tax-treatment-NSO.dtd">
<tp:taxon-treatment xmlns:tp="http://www.plazi.org/taxpub"><tp:treatment-meta><kwd-group><label>Taxon classification</label><kwd><named-content xmlns:xlink="http://www.w3.org/1999/xlink" content-type="kingdom">Animalia</named-content></kwd><kwd><named-content xmlns:xlink="http://www.w3.org/1999/xlink" content-type="order">Nudibranchia</named-content></kwd><kwd><named-content xmlns:xlink="http://www.w3.org/1999/xlink" content-type="family">Phyllidiidae</named-content></kwd></kwd-group><mixed-citation publication-type="journal"><person-group><name><surname>Yonow</surname><given-names>Nathalie</given-names></name></person-group><article-title>Red Sea <tp:taxon-name><tp:taxon-name-part taxon-name-part-type="subclass">Opisthobranchia</tp:taxon-name-part></tp:taxon-name> 6: <tp:taxon-name><tp:taxon-name-part taxon-name-part-type="family">Phyllidiidae</tp:taxon-name-part></tp:taxon-name> and their paradorid mimic: new species and new records (<tp:taxon-name><tp:taxon-name-part taxon-name-part-type="superorder">Heterobranchia</tp:taxon-name-part></tp:taxon-name>, <tp:taxon-name><tp:taxon-name-part taxon-name-part-type="order">Nudibranchia</tp:taxon-name-part></tp:taxon-name>, <tp:taxon-name><tp:taxon-name-part taxon-name-part-type="suborder">Doridina</tp:taxon-name-part></tp:taxon-name>)</article-title><source>Zookeys</source><day>21</day><month>12</month><year>2020</year><volume>1006</volume><fpage>1</fpage><lpage>34</lpage><pub-id pub-id-type="doi">10.3897/zookeys.1006.59732</pub-id></mixed-citation></tp:treatment-meta><tp:nomenclature><tp:taxon-name><object-id xmlns:xlink="http://www.w3.org/1999/xlink" content-type="arpha" xlink:type="simple">E8DA8F4A-93C1-5F1A-9C85-A23EE4C76E34</object-id>
              <tp:taxon-name-part taxon-name-part-type="genus" reg="Phyllidiella">Phyllidiella</tp:taxon-name-part>
              <tp:taxon-name-part taxon-name-part-type="species" reg="amphitrite">amphitrite</tp:taxon-name-part>
              <object-id xmlns:xlink="http://www.w3.org/1999/xlink" content-type="zoobank" xlink:type="simple">http://zoobank.org/B451CAFE-B222-4A31-B891-F9A932594EA8</object-id>
            </tp:taxon-name><tp:taxon-status xmlns:xlink="http://www.w3.org/1999/xlink" xlink:type="simple">sp. nov.</tp:taxon-status><xref ref-type="fig" rid="F2">Plate 1</xref><xref ref-type="fig" rid="F3">; Figures 1</xref><xref ref-type="fig" rid="F4">, 2</xref></tp:nomenclature><tp:treatment-sec sec-type="material" id="SECID0EZGAE"><title>Material.</title><p><bold><italic>Holotype</italic>.</bold><named-content xmlns:xlink="http://www.w3.org/1999/xlink" content-type="dwc:institutional_code" xlink:type="simple">SMF</named-content> 360585. Near Hurghada, Egypt, 09 August 2009, one specimen 28 × 15 mm, bent (pres., alcohol), leg. and photograph S. Kahlbrock.</p></tp:treatment-sec><tp:treatment-sec sec-type="diagnosis" id="SECID0EJHAE"><title>Diagnosis.</title><p>Relatively smooth phyllidiid with pale yellow crests and cones (instead of rounded tubercles). White areas granulate, black areas smooth. Sub-margin with single series of yellow and white patches and small crests and pointed tubercles, margin smooth and pale. Rhinophores black, extending from pale yellow raised sheaths. Very distinctive oral tentacles, trilobed with a median ridge (not digitiform as those of other species of <italic><tp:taxon-name><tp:taxon-name-part taxon-name-part-type="genus" reg="Phyllidiella">Phyllidiella</tp:taxon-name-part></tp:taxon-name></italic>). Dorsal anus.</p></tp:treatment-sec><tp:treatment-sec sec-type="description" id="SECID0EWHAE"><title>Description.</title><p>The photograph of the living specimen depicts an animal which vaguely resembles a smudged <italic><tp:taxon-name><tp:taxon-name-part taxon-name-part-type="genus" reg="Phyllidiella">Phyllidiella</tp:taxon-name-part></tp:taxon-name></italic> ‘<italic><tp:taxon-name><tp:taxon-name-part taxon-name-part-type="genus" reg="Phyllidiella"/><tp:taxon-name-part taxon-name-part-type="species" reg="pustulosa">pustulosa</tp:taxon-name-part></tp:taxon-name></italic>’ with yellow pigment on the top of its crests, which are loosely arranged in groups with black lines around them (Plate <xref ref-type="fig" rid="F2">1</xref>). These tuberculate areas comprise a large white area and the tubercles arise very sharply as crests or cones, both pale yellow. These crests are low, and those around the margin are either low cones or rounded on top. There are six of these elongated crests forming a ridge along the midline, grouped into three polygonal areas with two single ones situated behind the anus. The rhinophores are located on the anterior sides of the first cluster, and issue from raised sheaths which are faintly yellow; the rhinophores are associated with rhino-tubercles. The visible part of the right rhinophore in the photograph is black and densely lamellated, rounded at the tip. The individual marginal tubercles are very small and nipple-like with a large creamy white base. They are present as a single series along the submargin and the margin is smooth and pale.</p><fig id="F2" position="float" orientation="portrait"><object-id xmlns:xlink="http://www.w3.org/1999/xlink" content-type="doi" xlink:type="simple">10.3897/zookeys.1006.59732.plate1</object-id><object-id xmlns:xlink="http://www.w3.org/1999/xlink" content-type="arpha" xlink:type="simple">3D1CC39C-2829-545C-88F4-00F2678D40F3</object-id><label>Plate 1.</label><caption><p><italic><tp:taxon-name><tp:taxon-name-part taxon-name-part-type="genus" reg="Phyllidiella">Phyllidiella</tp:taxon-name-part> <tp:taxon-name-part taxon-name-part-type="species" reg="amphitrite">amphitrite</tp:taxon-name-part></tp:taxon-name></italic> sp. nov., holotype <named-content xmlns:xlink="http://www.w3.org/1999/xlink" content-type="dwc:institutional_code" xlink:type="simple">SMF</named-content> 360585, Hurghada, Egypt, 09 August 2009 (photograph S. Kahlbrock).</p></caption><graphic xmlns:xlink="http://www.w3.org/1999/xlink" xlink:href="zookeys-1006-001-g002.jpg" position="float" orientation="portrait" xlink:type="simple" id="oo_489446.jpg"><uri content-type="original_file" xlink:type="simple">https://binary.pensoft.net/fig/489446</uri></graphic></fig><p>The preserved specimen is curved ventrally but everything is clearly visible (Fig. <xref ref-type="fig" rid="F3">1A</xref>). The dorsal crests and cones are still present in the specimen and appear ‘dirty’ where they were coloured yellow. The anus is located on the posterior edge of the third tubercular cluster. The right rhinophore was removed and bears 17 lamellae, the lowest four of which are white, and a rounded distal tip. Ventrally, there is no black showing through the hyponotum, nor are there any black markings on the gill leaflets or oral tentacles in the preserved specimen. The foot sole has no black line. The oral tentacles, gill leaflets, and gonopore are all flesh-coloured (Fig. <xref ref-type="fig" rid="F3">1B, C</xref>). The oral tentacles are trilobed with a median ridge: the right one (specimen viewed ventrally) is upstanding and the left one is folded over (Fig. <xref ref-type="fig" rid="F3">1C, D</xref>). The foot is folded longitudinally (Fig. <xref ref-type="fig" rid="F3">1B, C, D</xref>).</p><fig id="F3" position="float" orientation="portrait"><object-id xmlns:xlink="http://www.w3.org/1999/xlink" content-type="doi" xlink:type="simple">10.3897/zookeys.1006.59732.figure1</object-id><object-id xmlns:xlink="http://www.w3.org/1999/xlink" content-type="arpha" xlink:type="simple">1E65C4AD-A4F4-523D-94A2-D3F28435CFF8</object-id><label>Figure 1.</label><caption><p><italic><tp:taxon-name><tp:taxon-name-part taxon-name-part-type="genus" reg="Phyllidiella">Phyllidiella</tp:taxon-name-part> <tp:taxon-name-part taxon-name-part-type="species" reg="amphitrite">amphitrite</tp:taxon-name-part></tp:taxon-name></italic> sp. nov., holotype <named-content xmlns:xlink="http://www.w3.org/1999/xlink" content-type="dwc:institutional_code" xlink:type="simple">SMF</named-content> 360585 <bold>A</bold> dorsal view <bold>B</bold> ventral view <bold>C</bold> detail of oral tentacles and anterior foot margin <bold>D</bold> drawing of oral tentacles, ‘lips’, and anterior foot margin.</p></caption><graphic xmlns:xlink="http://www.w3.org/1999/xlink" xlink:href="zookeys-1006-001-g003.jpg" position="float" orientation="portrait" xlink:type="simple" id="oo_489447.jpg"><uri content-type="original_file" xlink:type="simple">https://binary.pensoft.net/fig/489447</uri></graphic></fig><p>Anatomically, the dissection of the single specimen confirms placement in the genus <italic><tp:taxon-name><tp:taxon-name-part taxon-name-part-type="genus" reg="Phyllidiella">Phyllidiella</tp:taxon-name-part></tp:taxon-name></italic> (see Fig. <xref ref-type="fig" rid="F4">2</xref>). The internal organs were covered by a dark visceral envelope and beneath this was a smaller envelope anteriorly covering the pharynx, pharyngeal bulb, oral glands, and nervous system. When this was removed, a large mass of large leaf-like oral glands covered the pharynx and pharyngeal bulb. The first is long and muscular, forming a large loop. Two strong muscles attach the elongated and bent pharyngeal bulb to the body wall. The bursa copulatrix is a solid sphere with a reddish patch on the ventral-most side.</p><fig id="F4" position="float" orientation="portrait"><object-id xmlns:xlink="http://www.w3.org/1999/xlink" content-type="doi" xlink:type="simple">10.3897/zookeys.1006.59732.figure2</object-id><object-id xmlns:xlink="http://www.w3.org/1999/xlink" content-type="arpha" xlink:type="simple">D1A4FCF5-5D1F-589B-B54E-D62D97D99380</object-id><label>Figure 2.</label><caption><p><italic><tp:taxon-name><tp:taxon-name-part taxon-name-part-type="genus" reg="Phyllidiella">Phyllidiella</tp:taxon-name-part> <tp:taxon-name-part taxon-name-part-type="species" reg="amphitrite">amphitrite</tp:taxon-name-part></tp:taxon-name></italic> sp. nov., holotype <named-content xmlns:xlink="http://www.w3.org/1999/xlink" content-type="dwc:institutional_code" xlink:type="simple">SMF</named-content> 360585, drawing of the digestive anatomy and the genitalia (the latter in heavier ink).</p></caption><graphic xmlns:xlink="http://www.w3.org/1999/xlink" xlink:href="zookeys-1006-001-g004.jpg" position="float" orientation="portrait" xlink:type="simple" id="oo_489448.jpg"><uri content-type="original_file" xlink:type="simple">https://binary.pensoft.net/fig/489448</uri></graphic></fig></tp:treatment-sec><tp:treatment-sec sec-type="remarks" id="SECID0EPMAE"><title>Remarks.</title><p>The internal anatomy of this new species clearly places it in <italic><tp:taxon-name><tp:taxon-name-part taxon-name-part-type="genus" reg="Phyllidiella">Phyllidiella</tp:taxon-name-part></tp:taxon-name></italic>: the visceral envelope is black, the pharyngeal bulb is elongate and folded, the pharynx is thick and muscular but becomes tubular, and there are leaf-like glands overlying the pharynx and the bulb. However, there are no other known species of <italic><tp:taxon-name><tp:taxon-name-part taxon-name-part-type="genus" reg="Phyllidiella">Phyllidiella</tp:taxon-name-part></tp:taxon-name></italic> with yellow pigmentation or with such unusual oral tentacles. Despite these two differences, it is described as a new member of <italic><tp:taxon-name><tp:taxon-name-part taxon-name-part-type="genus" reg="Phyllidiella">Phyllidiella</tp:taxon-name-part></tp:taxon-name></italic> due to similarities in the digestive system. <italic><tp:taxon-name><tp:taxon-name-part taxon-name-part-type="genus" reg="Phyllidiella">Phyllidiella</tp:taxon-name-part></tp:taxon-name> ‘<tp:taxon-name><tp:taxon-name-part taxon-name-part-type="genus" reg="Phyllidiella"/><tp:taxon-name-part taxon-name-part-type="species" reg="pustulosa">pustulosa</tp:taxon-name-part></tp:taxon-name></italic>’ is one of the most common species in the Red Sea and Indo-West Pacific, but there are no records of it having yellow tubercles or crests on the tubercles.</p><p><italic><tp:taxon-name><tp:taxon-name-part taxon-name-part-type="genus" reg="Phyllidiella">Phyllidiella</tp:taxon-name-part></tp:taxon-name> ‘<tp:taxon-name><tp:taxon-name-part taxon-name-part-type="genus" reg="Phyllidiella"/><tp:taxon-name-part taxon-name-part-type="species" reg="pustulosa">pustulosa</tp:taxon-name-part></tp:taxon-name></italic>’ is always pink, green, or white underwater and in photographs, possibly depending on the lighting utilised; no species of <italic><tp:taxon-name><tp:taxon-name-part taxon-name-part-type="genus" reg="Phyllidiella">Phyllidiella</tp:taxon-name-part></tp:taxon-name></italic> has any yellow pigmentation. There are, however, instances of very pale yellow markings in other genera, which may lead to misidentifications, e.g., <italic><tp:taxon-name><tp:taxon-name-part taxon-name-part-type="genus" reg="Phyllidiella">Phyllidiella</tp:taxon-name-part></tp:taxon-name></italic> sp. in <xref ref-type="bibr" rid="B17">Gosliner et al. (2008</xref>: 295) which is in fact <italic><tp:taxon-name><tp:taxon-name-part taxon-name-part-type="genus" reg="Phyllidia">Phyllidia</tp:taxon-name-part> <tp:taxon-name-part taxon-name-part-type="species" reg="elegans">elegans</tp:taxon-name-part></tp:taxon-name></italic>: the pattern of black and tubercles is typical, and a yellow tinge is clearly visible on the rhinophores. For comparison, a photograph of a very pale <italic><tp:taxon-name><tp:taxon-name-part taxon-name-part-type="genus" reg="Phyllidia">Phyllidia</tp:taxon-name-part> <tp:taxon-name-part taxon-name-part-type="species" reg="varicosa">varicosa</tp:taxon-name-part></tp:taxon-name></italic> is illustrated in Plate <xref ref-type="fig" rid="F5">2</xref>, and another is available on Sea Slug Forum (<xref ref-type="bibr" rid="B1">Adams 2003</xref>). There are specimens in the Red Sea of <italic><tp:taxon-name><tp:taxon-name-part taxon-name-part-type="genus" reg="Phyllidia">P.</tp:taxon-name-part></tp:taxon-name></italic> ‘<italic><tp:taxon-name><tp:taxon-name-part taxon-name-part-type="genus" reg="Phyllidia"/><tp:taxon-name-part taxon-name-part-type="species" reg="pustulosa">pustulosa</tp:taxon-name-part></tp:taxon-name></italic>’ with a more pointed appearance (Plate <xref ref-type="fig" rid="F6">3</xref>) which may eventually also be identified as a different species; but, it must be noted that these spikier variations also occur in other phyllidiid species, e.g., <italic><tp:taxon-name><tp:taxon-name-part taxon-name-part-type="genus" reg="Phyllidia">Phyllidia</tp:taxon-name-part> <tp:taxon-name-part taxon-name-part-type="species" reg="multifaria">multifaria</tp:taxon-name-part></tp:taxon-name></italic> (Yonow, 1986: 1410, fig. 11i; <xref ref-type="bibr" rid="B34">Yonow 1988</xref>: 149, pl. 7).</p><fig id="F5" position="float" orientation="portrait"><object-id xmlns:xlink="http://www.w3.org/1999/xlink" content-type="doi" xlink:type="simple">10.3897/zookeys.1006.59732.plate2</object-id><object-id xmlns:xlink="http://www.w3.org/1999/xlink" content-type="arpha" xlink:type="simple">B0916A03-2201-55EB-9B0A-3843FFD31730</object-id><label>Plate 2.</label><caption><p><italic><tp:taxon-name><tp:taxon-name-part taxon-name-part-type="genus" reg="Phyllidia">Phyllidia</tp:taxon-name-part> <tp:taxon-name-part taxon-name-part-type="species" reg="varicosa">varicosa</tp:taxon-name-part></tp:taxon-name></italic>, not collected, very pale individual, Makadi Bay, Egypt, 2013 (photograph Hsini Lin).</p></caption><graphic xmlns:xlink="http://www.w3.org/1999/xlink" xlink:href="zookeys-1006-001-g005.jpg" position="float" orientation="portrait" xlink:type="simple" id="oo_489449.jpg"><uri content-type="original_file" xlink:type="simple">https://binary.pensoft.net/fig/489449</uri></graphic></fig><p>While <italic><tp:taxon-name><tp:taxon-name-part taxon-name-part-type="genus" reg="Phyllidiella">P.</tp:taxon-name-part> <tp:taxon-name-part taxon-name-part-type="species" reg="amphitrite">amphitrite</tp:taxon-name-part></tp:taxon-name></italic> looks like an aberrant form of <italic><tp:taxon-name><tp:taxon-name-part taxon-name-part-type="genus" reg="Phyllidiella">P.</tp:taxon-name-part></tp:taxon-name></italic> ‘<italic><tp:taxon-name><tp:taxon-name-part taxon-name-part-type="genus" reg="Phyllidiella"/><tp:taxon-name-part taxon-name-part-type="species" reg="pustulosa">pustulosa</tp:taxon-name-part></tp:taxon-name></italic>’, the differences are enough to warrant specific separation for now, especially following the recent molecular work on the species complex in the western Pacific (<xref ref-type="bibr" rid="B31">Stoffels et al. 2016</xref>; <xref ref-type="bibr" rid="B6">Bogdanov 2020</xref>; see Remarks for <italic><tp:taxon-name><tp:taxon-name-part taxon-name-part-type="genus" reg="Phyllidiella">P.</tp:taxon-name-part></tp:taxon-name></italic> ‘<italic><tp:taxon-name><tp:taxon-name-part taxon-name-part-type="genus" reg="Phyllidiella"/><tp:taxon-name-part taxon-name-part-type="species" reg="pustulosa">pustulosa</tp:taxon-name-part></tp:taxon-name></italic>’ in Appendix <xref ref-type="app" rid="app1">1</xref>). No other phyllidiid has trilobed oral tentacles, a character which needs further examination when more specimens are collected. Species of the <italic><tp:taxon-name><tp:taxon-name-part taxon-name-part-type="genus" reg="Phyllidia">Phyllidia</tp:taxon-name-part> <tp:taxon-name-part taxon-name-part-type="genus" reg="Phyllidia">pustulosa</tp:taxon-name-part></tp:taxon-name></italic> complex have triangular oral tentacles with a lateral groove and are tipped in black. With black rhinophores and a mass of leaf-like oral glands, <italic><tp:taxon-name><tp:taxon-name-part taxon-name-part-type="genus" reg="Phyllidiella">P.</tp:taxon-name-part> <tp:taxon-name-part taxon-name-part-type="species" reg="amphitrite">amphitrite</tp:taxon-name-part></tp:taxon-name></italic> clearly does not belong to <italic><tp:taxon-name><tp:taxon-name-part taxon-name-part-type="genus" reg="Phyllidia">Phyllidia</tp:taxon-name-part></tp:taxon-name></italic> or <italic><tp:taxon-name><tp:taxon-name-part taxon-name-part-type="genus" reg="Phyllidiopsis">Phyllidiopsis</tp:taxon-name-part></tp:taxon-name></italic>, and it is placed in <italic><tp:taxon-name><tp:taxon-name-part taxon-name-part-type="genus" reg="Phyllidiella">Phyllidiella</tp:taxon-name-part></tp:taxon-name></italic> as the most parsimonious choice.</p><fig id="F6" position="float" orientation="portrait"><object-id xmlns:xlink="http://www.w3.org/1999/xlink" content-type="doi" xlink:type="simple">10.3897/zookeys.1006.59732.plate3</object-id><object-id xmlns:xlink="http://www.w3.org/1999/xlink" content-type="arpha" xlink:type="simple">466BC972-97E0-5464-BF66-554D1A8E06FD</object-id><label>Plate 3.</label><caption><p><tp:taxon-name><tp:taxon-name-part taxon-name-part-type="genus" reg="Phyllidiella">Phyllidiella</tp:taxon-name-part></tp:taxon-name> ‘<tp:taxon-name><tp:taxon-name-part taxon-name-part-type="genus" reg="Phyllidiella"/><tp:taxon-name-part taxon-name-part-type="species" reg="pustulosa">pustulosa</tp:taxon-name-part></tp:taxon-name>’, not collected, with pointed tubercles, Obhur Creek, Jeddah, Saudi Arabia, 1980’s (photograph W. Pridgen).</p></caption><graphic xmlns:xlink="http://www.w3.org/1999/xlink" xlink:href="zookeys-1006-001-g006.jpg" position="float" orientation="portrait" xlink:type="simple" id="oo_489450.jpg"><uri content-type="original_file" xlink:type="simple">https://binary.pensoft.net/fig/489450</uri></graphic></fig></tp:treatment-sec><tp:treatment-sec sec-type="etymology" id="SECID0EKWAE"><title>Etymology.</title><p>The name was chosen for the wife of the ruler of the sea, Poseidon, in Greek mythology. She was called <italic>Ἀμφιτρίτη</italic>, Amphitrite.</p></tp:treatment-sec><tp:treatment-sec><!--Section generated to contain objects referenced in tp:taxon-treatment.--><app id="app1"><title>Appendix 1</title><p>Additional specimens of species previously described from the Red Sea (<xref ref-type="bibr" rid="B33">Yonow 1986</xref>, <xref ref-type="bibr" rid="B34">1988</xref>, <xref ref-type="bibr" rid="B35">1996</xref>)</p><p>
          <bold><italic><tp:taxon-name><tp:taxon-name-part taxon-name-part-type="genus" reg="Phyllidia">Phyllidia</tp:taxon-name-part> <tp:taxon-name-part taxon-name-part-type="species" reg="multifaria">multifaria</tp:taxon-name-part></tp:taxon-name></italic> Yonow, 1986</bold>
        </p><p>Small Gubal Island, Hurghada, Egypt, 10 Sept 2012, 2–5 m depth, 15 mm alive (13 mm pres., alcohol), leg. S. Kahlbrock.</p><p>TQ 1, Sanganeb Reef, Sudan, 29 Mar 1991, 4.5 m depth, 25 × 14 mm pres., formalin, leg. T. Paulus (ref # 30).</p><p><bold>Diagnosis.</bold> Common, endemic, up to 45 mm. Black, white, and orange with four longitudinal black lines parallel to three rows of orange-tipped tubercles. The outer line on each side extends to margin in rays creating scallops. Black line on sole of foot.</p><p><bold>Similar species.</bold><italic><tp:taxon-name><tp:taxon-name-part taxon-name-part-type="genus" reg="Phyllidia">Phyllidia</tp:taxon-name-part> <tp:taxon-name-part taxon-name-part-type="species" reg="elegans">elegans</tp:taxon-name-part></tp:taxon-name></italic> Bergh, 1869 (eastern Indian Ocean and West Pacific).</p><p>
          <bold><italic><tp:taxon-name><tp:taxon-name-part taxon-name-part-type="genus" reg="Phyllidiella">Phyllidiella</tp:taxon-name-part></tp:taxon-name> ‘<tp:taxon-name><tp:taxon-name-part taxon-name-part-type="genus" reg="Phyllidiella"/><tp:taxon-name-part taxon-name-part-type="species" reg="pustulosa">pustulosa</tp:taxon-name-part></tp:taxon-name></italic>’ (Cuvier, 1804)</bold>
        </p><p>Lighthouse, south of Port Sudan harbour, Sudan, 18 Mar 1991, 11 m depth, 25 × 10 mm pres. alcohol, leg. and photographs T. Paulus.</p><p>Small Gubal Island, Hurghada, Egypt, Oct 2012, one spcm 18 × 8.5 mm pres., formalin, leg. S. Kahlbrock.</p><p><bold>Diagnosis.</bold> Common, up to 70 mm in length. Pink tubercular areas arranged in five or six clusters on the midline, one ring of lateral clusters, pink margin. The black pigment can be thick or thin between tubercular groups. Tubercles may be ‘spiky’ (Plate <xref ref-type="fig" rid="F6">3</xref>). No black line on sole of foot.</p><p><bold>Remarks.</bold><italic><tp:taxon-name><tp:taxon-name-part taxon-name-part-type="genus" reg="Phyllidiella">Phyllidiella</tp:taxon-name-part></tp:taxon-name></italic> ‘<italic><tp:taxon-name><tp:taxon-name-part taxon-name-part-type="genus" reg="Phyllidiella"/><tp:taxon-name-part taxon-name-part-type="species" reg="pustulosa">pustulosa</tp:taxon-name-part></tp:taxon-name></italic>’ is a common species found throughout the Indo-West Pacific and as such is variable: <xref ref-type="bibr" rid="B31">Stoffels et al. (2016)</xref> indicated that there are at least four clades in the <italic><tp:taxon-name><tp:taxon-name-part taxon-name-part-type="genus" reg="Phyllidiella">P.</tp:taxon-name-part> <tp:taxon-name-part taxon-name-part-type="species" reg="pustulosa">pustulosa</tp:taxon-name-part></tp:taxon-name></italic> complex in the western Pacific; however, as no Red Sea or Indian Ocean specimens were included in their analysis, there are almost certainly more cryptic species to be revealed. More recently, <xref ref-type="bibr" rid="B6">Bogdanov et al. (2020)</xref> analysed the chemical components of 52 Indonesian specimens and found that, amazingly, there was a correlation of specific secondary metabolite profiles with their concurrent molecular phylogeny of seven clades. Therefore, it is likely that the Red Sea species of <italic><tp:taxon-name><tp:taxon-name-part taxon-name-part-type="genus" reg="Phyllidiella">P.</tp:taxon-name-part></tp:taxon-name></italic> ‘<italic><tp:taxon-name><tp:taxon-name-part taxon-name-part-type="genus" reg="Phyllidiella"/><tp:taxon-name-part taxon-name-part-type="species" reg="pustulosa">pustulosa</tp:taxon-name-part></tp:taxon-name></italic>’ is a separate species, in which case the name <italic><tp:taxon-name><tp:taxon-name-part taxon-name-part-type="genus" reg="Phyllidiella">P.</tp:taxon-name-part> <tp:taxon-name-part taxon-name-part-type="species" reg="melanocera">melanocera</tp:taxon-name-part></tp:taxon-name></italic> (Yonow, 1986) would apply, since it is the only new name based solely and specifically on Red Sea material, albeit a juvenile individual.</p><p>
          <bold><italic><tp:taxon-name><tp:taxon-name-part taxon-name-part-type="genus" reg="Phyllidiopsis">Phyllidiopsis</tp:taxon-name-part> <tp:taxon-name-part taxon-name-part-type="species" reg="dautzenbergi">dautzenbergi</tp:taxon-name-part></tp:taxon-name></italic> (Vayssière, 1912)</bold>
        </p><p>Hurghada, Egypt, May–Sept 2010, one specimen 9 × 4 mm curled (pres., formalin), leg. S. Kahlbrock.</p><p>Makadi Bay, Egypt, 3 Aug 2013, photograph Hsini Lin.</p><p><bold>Diagnosis.</bold> Moderately rare, endemic, 20 mm. Black and white, very constant dorsal pattern, white rhinophores. Black lines form ellipse around median white ridge on the dorsum with five paired black lines extending from it to the margin. Tiny pustules in the white areas. No black line on sole of foot. These are the first and most northerly records in the Red.</p><p><bold>Similar species.</bold> None.</p><p>
          <bold><italic><tp:taxon-name><tp:taxon-name-part taxon-name-part-type="genus" reg="Phyllidiopsis">Phyllidiopsis</tp:taxon-name-part> <tp:taxon-name-part taxon-name-part-type="species" reg="monacha">monacha</tp:taxon-name-part></tp:taxon-name></italic> (Yonow, 1986)</bold>
        </p><p>Tobia Arba, Safaga, Egypt, 13 Dec 2014, two photographs of one individual matching holotype description perfectly, S. Kahlbrock (Plate <xref ref-type="fig" rid="F12">18</xref>).</p><p><bold>Diagnosis.</bold> Rare, endemic, 20 mm, black, white, and orange (or yellow) dorsal pattern. Central dorsum white and orange (or yellow) with median tuberculate ridge surrounded by black; two coloured patches around the yellow (or orange) rhinophores. Variably sized tubercles on the black, white, and coloured areas. Thick black pattern is variable and ’messy’ compared to that of <italic><tp:taxon-name><tp:taxon-name-part taxon-name-part-type="genus" reg="Phyllidiopsis">P.</tp:taxon-name-part> <tp:taxon-name-part taxon-name-part-type="species" reg="dautzenbergi">dautzenbergi</tp:taxon-name-part></tp:taxon-name></italic>.</p><p><bold>Remarks.</bold> Red Sea endemic, this small species is clearly very rare, with only two individuals photographed since its original description (one individual illustrated in <xref ref-type="bibr" rid="B36">Yonow 2008</xref>).</p><p><bold>Similar species.</bold><tp:taxon-name><tp:taxon-name-part taxon-name-part-type="genus" reg="Phyllidiopsis">Phyllidiopsis</tp:taxon-name-part> <tp:taxon-name-part taxon-name-part-type="uncertainty-rank">cf.</tp:taxon-name-part> <tp:taxon-name-part taxon-name-part-type="species" reg="monacha">monacha</tp:taxon-name-part></tp:taxon-name> (Indo-West Pacific).</p><p>
          <bold><italic><tp:taxon-name><tp:taxon-name-part taxon-name-part-type="genus" reg="Phyllidiopsis">Phyllidiopsis</tp:taxon-name-part> <tp:taxon-name-part taxon-name-part-type="species" reg="sinaiensis">sinaiensis</tp:taxon-name-part></tp:taxon-name></italic> (Yonow, 1988)</bold>
        </p><p>Bab el Mandab, Red Sea, ‘Meteor’ cruise 5, stn. 230 KD2, 05 Mar 1987, 214–237 m depth, 18 × 11 mm pres., <named-content xmlns:xlink="http://www.w3.org/1999/xlink" content-type="dwc:institutional_code" xlink:type="simple">SMF</named-content> collections (no reg. no.; alcohol; Fig. <xref ref-type="fig" rid="F20">A1</xref>). This small specimen still retains the black markings as well as very faint black-tipped oral tentacles when examined in 2000; the black on the dorsum was still defined when examined in 2020. The depth at which this specimen was found is noteworthy.</p><fig id="F20" position="float" orientation="portrait"><object-id xmlns:xlink="http://www.w3.org/1999/xlink" content-type="doi" xlink:type="simple">10.3897/zookeys.1006.59732.figurea1</object-id><object-id xmlns:xlink="http://www.w3.org/1999/xlink" content-type="arpha" xlink:type="simple">BFB9BF34-443E-535A-8D12-074F16E44AC1</object-id><label>Figure A1.</label><caption><p><italic><tp:taxon-name><tp:taxon-name-part taxon-name-part-type="genus" reg="Phyllidiopsis">Phyllidiopsis</tp:taxon-name-part> <tp:taxon-name-part taxon-name-part-type="species" reg="sinaiensis">sinaiensis</tp:taxon-name-part></tp:taxon-name></italic>, photograph of preserved specimen collected by the ‘Meteor’ expedition at 214–237 meters depth. Anus visible to the right of the photograph, at the narrowing of the longitudinal black lines.</p></caption><graphic xmlns:xlink="http://www.w3.org/1999/xlink" xlink:href="zookeys-1006-001-g020.jpg" position="float" orientation="portrait" xlink:type="simple" id="oo_489464.jpg"><uri content-type="original_file" xlink:type="simple">https://binary.pensoft.net/fig/489464</uri></graphic></fig><p>Near Gardens, Sha’arm el Sheikh, Egypt, 24 Dec 1990, 18 m depth, 48 × 18 mm alive; 35 × 16 mm pres., leg. and photographs N. Yonow (ref Sha’arm NY #111; formaldehyde; Plate <xref ref-type="fig" rid="F17">19</xref>). My notes on the live material stated that the specimen was incredibly smelly, and that the oral tentacles were tipped with black; this black pigmentation had disappeared in preservative (formalin) and was greenish in colour in 2000.</p><p>Dahab, Egypt, Nov 1990, 43 × 20 mm pres., leg. and photographs J.<tp:taxon-name><tp:taxon-name-part taxon-name-part-type="genus" reg="Phyllidiopsis">P.</tp:taxon-name-part></tp:taxon-name> Hausmann (no black pigment remaining in 2000, formaldehyde).</p><p>Sanganeb Reef, Sudan, 29 Mar 1991, 45 × 27 mm pres., leg. T. Paulus (ref # 38) (black-tipped oral tentacles upon reception of specimen, formaldehyde; no black pigment remaining in 2000).</p><p>Jeddah, Saudi Arabia, 1980s, photograph of one individual, W. Pridgen.</p><p>Hurghada, Egypt, 2010, photographs of four individuals, S. Kahlbrock.</p><p>Eilat, Israel, 2019, photographs of one individual, R. Amar.</p><p><bold>Diagnosis.</bold> Common, largest of the Red Sea phyllidiids, up to 85 mm, black markings and pink/white complex tubercles on the dorsum. Complicated black pattern can comprise variably thick or thin lines. Two main black lines start as one at frontal margin and divide after rhinophores, meeting behind anal papilla with many irregular and sub-dividing lines to margin along the front, sides, and back. In larger specimens, second pair of meandering black lines either side of central row of complicated and compound tubercles. Second row of complex central tubercles present on either side, and compound tubercles in white/pink spaces created by black pattern. Rhinophores bicoloured black and pink; fused oral tentacles tipped in black; no black line on the sole.</p><p><bold>Remarks.</bold> It is unfortunate that neither <xref ref-type="bibr" rid="B7">Brunckhorst (1993)</xref> nor Fahrner and Schrödl (2000) recognised <tp:taxon-name><tp:taxon-name-part taxon-name-part-type="genus" reg="Phyllidia">Phyllidia</tp:taxon-name-part> <tp:taxon-name-part taxon-name-part-type="uncertainty-rank">?</tp:taxon-name-part> <tp:taxon-name-part taxon-name-part-type="species" reg="varicosa">varicosa</tp:taxon-name-part> <tp:taxon-name-part taxon-name-part-type="infraspecific-rank">var.</tp:taxon-name-part> <tp:taxon-name-part taxon-name-part-type="variety" reg="quadrilineata">quadrilineata</tp:taxon-name-part></tp:taxon-name> in <xref ref-type="bibr" rid="B33">Yonow (1986</xref>: figs 7, 8, 12E) as a typical <italic><tp:taxon-name><tp:taxon-name-part taxon-name-part-type="genus" reg="Phyllidiopsis">P.</tp:taxon-name-part> <tp:taxon-name-part taxon-name-part-type="species" reg="sinaiensis">sinaiensis</tp:taxon-name-part></tp:taxon-name></italic>.</p><p><bold>Similar species.</bold><italic><tp:taxon-name><tp:taxon-name-part taxon-name-part-type="genus" reg="Phyllidiopsis">Phyllidiopsis</tp:taxon-name-part> <tp:taxon-name-part taxon-name-part-type="species" reg="krempfi">krempfi</tp:taxon-name-part></tp:taxon-name></italic> Pruvot-Fol, 1957 (Indo-West Pacific). <italic><tp:taxon-name><tp:taxon-name-part taxon-name-part-type="genus" reg="Phyllidiopsis">Phyllidiopsis</tp:taxon-name-part> <tp:taxon-name-part taxon-name-part-type="species" reg="fissuratus">fissuratus</tp:taxon-name-part></tp:taxon-name></italic> Brunckhorst, 1993 (western Pacific).</p></app><fig id="F12" position="float" orientation="portrait"><object-id xmlns:xlink="http://www.w3.org/1999/xlink" content-type="doi" xlink:type="simple">10.3897/zookeys.1006.59732.plates15-18</object-id><object-id xmlns:xlink="http://www.w3.org/1999/xlink" content-type="arpha" xlink:type="simple">30D77ED5-A0AE-579F-A865-B0DE7EC6A91F</object-id><label>Plates 15–18.</label><caption><p><italic><tp:taxon-name><tp:taxon-name-part taxon-name-part-type="genus" reg="Paradoris">Paradoris</tp:taxon-name-part> <tp:taxon-name-part taxon-name-part-type="species" reg="hypocrita">hypocrita</tp:taxon-name-part></tp:taxon-name></italic> sp. nov., specimen and individuals illustrating constant patterns <bold>15</bold> Hurghada, 09 Sept 2010 (S. Kahlbrock) <bold>16</bold> Hurghada, 14 July 2010 (S. Kahlbrock) <bold>17</bold> paratype <named-content xmlns:xlink="http://www.w3.org/1999/xlink" content-type="dwc:institutional_code" xlink:type="simple">SMF</named-content> 360587, Sha'arm el Sheikh, May 1980 (B.E. Picton) <bold>18</bold> Marsa Alam, 28 July 2014, photograph of 30 mm individual (Hsini Lin – LIN_0805).</p></caption><graphic xmlns:xlink="http://www.w3.org/1999/xlink" xlink:href="zookeys-1006-001-g012.jpg" position="float" orientation="portrait" xlink:type="simple" id="oo_489456.jpg"><uri content-type="original_file" xlink:type="simple">https://binary.pensoft.net/fig/489456</uri></graphic></fig><fig id="F20" position="float" orientation="portrait"><object-id xmlns:xlink="http://www.w3.org/1999/xlink" content-type="doi" xlink:type="simple">10.3897/zookeys.1006.59732.figurea1</object-id><object-id xmlns:xlink="http://www.w3.org/1999/xlink" content-type="arpha" xlink:type="simple">BFB9BF34-443E-535A-8D12-074F16E44AC1</object-id><label>Figure A1.</label><caption><p><italic><tp:taxon-name><tp:taxon-name-part taxon-name-part-type="genus" reg="Phyllidiopsis">Phyllidiopsis</tp:taxon-name-part> <tp:taxon-name-part taxon-name-part-type="species" reg="sinaiensis">sinaiensis</tp:taxon-name-part></tp:taxon-name></italic>, photograph of preserved specimen collected by the ‘Meteor’ expedition at 214–237 meters depth. Anus visible to the right of the photograph, at the narrowing of the longitudinal black lines.</p></caption><graphic xmlns:xlink="http://www.w3.org/1999/xlink" xlink:href="zookeys-1006-001-g020.jpg" position="float" orientation="portrait" xlink:type="simple" id="oo_489464.jpg"><uri content-type="original_file" xlink:type="simple">https://binary.pensoft.net/fig/489464</uri></graphic></fig><fig id="F17" position="float" orientation="portrait"><object-id xmlns:xlink="http://www.w3.org/1999/xlink" content-type="doi" xlink:type="simple">10.3897/zookeys.1006.59732.plate19</object-id><object-id xmlns:xlink="http://www.w3.org/1999/xlink" content-type="arpha" xlink:type="simple">12BC4CDF-3B50-5D9E-8ED5-5E47F1631554</object-id><label>Plate 19.</label><caption><p><italic><tp:taxon-name><tp:taxon-name-part taxon-name-part-type="genus" reg="Phyllidiopsis">Phyllidiopsis</tp:taxon-name-part> <tp:taxon-name-part taxon-name-part-type="species" reg="monacha">monacha</tp:taxon-name-part></tp:taxon-name></italic>, Hurghada, 13 Dec 2014 (photograph only S. Kahlbrock).</p></caption><graphic xmlns:xlink="http://www.w3.org/1999/xlink" xlink:href="zookeys-1006-001-g017.jpg" position="float" orientation="portrait" xlink:type="simple" id="oo_489461.jpg"><uri content-type="original_file" xlink:type="simple">https://binary.pensoft.net/fig/489461</uri></graphic></fig></tp:treatment-sec><ref-list><ref id="B17"><mixed-citation xmlns:xlink="http://www.w3.org/1999/xlink" xlink:type="simple"><person-group><name name-style="western"><surname>Gosliner</surname><given-names>TM</given-names></name><name name-style="western"><surname>Behrens</surname><given-names>DW</given-names></name><name name-style="western"><surname>Valdés</surname><given-names>Á</given-names></name></person-group> (<year>2008</year>) <source>Indo-Pacific Nudibranchs and Sea Slugs. A field guide to the world’s most diverse fauna.</source><publisher-name>Sea Challengers Natural History Books and the California Academy of Sciences</publisher-name>, <publisher-loc>USA</publisher-loc>, <size units="page">426 pp</size>.</mixed-citation></ref><ref id="B1"><mixed-citation xmlns:xlink="http://www.w3.org/1999/xlink" xlink:type="simple"><person-group><name name-style="western"><surname>Adams</surname><given-names>MJ</given-names></name></person-group> (<year>2003</year>) (Mar 24) White <italic><tp:taxon-name><tp:taxon-name-part taxon-name-part-type="genus">Phyllidia</tp:taxon-name-part> <tp:taxon-name-part taxon-name-part-type="species">varicosa</tp:taxon-name-part></tp:taxon-name></italic>? from Burma. [<italic>Message in</italic>] <italic>Sea Slug Forum</italic>. Australian Museum, Sydney. <ext-link xlink:type="simple" ext-link-type="uri" xlink:href="http://www.seaslugforum.net/find/9397">http://www.seaslugforum.net/find/9397</ext-link> [accessed 20 November 2020]</mixed-citation></ref><ref id="B34"><mixed-citation xmlns:xlink="http://www.w3.org/1999/xlink" xlink:type="simple"><person-group><name name-style="western"><surname>Yonow</surname><given-names>N</given-names></name></person-group> (<year>1988</year>) <article-title>Red Sea <tp:taxon-name><tp:taxon-name-part taxon-name-part-type="subclass">Opisthobranchia</tp:taxon-name-part></tp:taxon-name> 1: The family <tp:taxon-name><tp:taxon-name-part taxon-name-part-type="family">Phyllidiidae</tp:taxon-name-part></tp:taxon-name> (<tp:taxon-name><tp:taxon-name-part taxon-name-part-type="phylum">Mollusca</tp:taxon-name-part></tp:taxon-name>, <tp:taxon-name><tp:taxon-name-part taxon-name-part-type="order">Nudibranchia</tp:taxon-name-part></tp:taxon-name>).</article-title><source>Fauna of Saudi Arabia</source><volume>9</volume>: <fpage>138</fpage>–<lpage>151</lpage>.</mixed-citation></ref><ref id="B31"><mixed-citation xmlns:xlink="http://www.w3.org/1999/xlink" xlink:type="simple"><person-group><name name-style="western"><surname>Stoffels</surname><given-names>BEMW</given-names></name><name name-style="western"><surname>van der Meij</surname><given-names>SET</given-names></name><name name-style="western"><surname>Hoeksema</surname><given-names>BW</given-names></name><name name-style="western"><surname>van Alphen</surname><given-names>J</given-names></name><name name-style="western"><surname>van Alen</surname><given-names>T</given-names></name><name name-style="western"><surname>Meyers-Munoz</surname><given-names>MA</given-names></name><name name-style="western"><surname>De Voogd</surname><given-names>NJ</given-names></name><name name-style="western"><surname>Tuti</surname><given-names>Y</given-names></name><name name-style="western"><surname>van der Velde</surname><given-names>G</given-names></name></person-group> (<year>2016</year>) <article-title>Phylogenetic relationships within the <tp:taxon-name><tp:taxon-name-part taxon-name-part-type="family">Phyllidiidae</tp:taxon-name-part></tp:taxon-name> (<tp:taxon-name><tp:taxon-name-part taxon-name-part-type="subclass">Opisthobranchia</tp:taxon-name-part></tp:taxon-name>, <tp:taxon-name><tp:taxon-name-part taxon-name-part-type="order">Nudibranchia</tp:taxon-name-part></tp:taxon-name>).</article-title><source>ZooKeys</source><volume>605</volume>: <fpage>1</fpage>–<lpage>35</lpage>. <ext-link xlink:type="simple" ext-link-type="doi" xlink:href="10.3897/zookeys.605.7136">https://doi.org/10.3897/zookeys.605.7136</ext-link></mixed-citation></ref><ref id="B6"><mixed-citation xmlns:xlink="http://www.w3.org/1999/xlink" xlink:type="simple"><person-group><name name-style="western"><surname>Bogdanov</surname><given-names>A</given-names></name><name name-style="western"><surname>Papu</surname><given-names>A</given-names></name><name name-style="western"><surname>Kehraus</surname><given-names>S</given-names></name><name name-style="western"><surname>Creusemann</surname><given-names>M</given-names></name><name name-style="western"><surname>Wägele</surname><given-names>H</given-names></name><name name-style="western"><surname>König</surname><given-names>G</given-names></name></person-group> (<year>2020</year>) <article-title>Metabolome of the <italic><tp:taxon-name><tp:taxon-name-part taxon-name-part-type="genus">Phyllidiella</tp:taxon-name-part> <tp:taxon-name-part taxon-name-part-type="species">pustulosa</tp:taxon-name-part></tp:taxon-name></italic> species complex (<tp:taxon-name><tp:taxon-name-part taxon-name-part-type="order">Nudibranchia</tp:taxon-name-part></tp:taxon-name>, <tp:taxon-name><tp:taxon-name-part taxon-name-part-type="superorder">Heterobranchia</tp:taxon-name-part></tp:taxon-name>, <tp:taxon-name><tp:taxon-name-part taxon-name-part-type="class">Gastropoda</tp:taxon-name-part></tp:taxon-name>) reveals rare dichloroimidic sesquiterpene derivatives from a phylogenetically distinct and undescribed clade.</article-title><source>Journal of Natural Products</source><volume>83</volume>(<issue>9</issue>): <fpage>2785</fpage>–<lpage>2796</lpage>. <ext-link xlink:type="simple" ext-link-type="doi" xlink:href="10.1021/acs.jnatprod.0c00783">https://doi.org/10.1021/acs.jnatprod.0c00783</ext-link></mixed-citation></ref><ref id="B33"><mixed-citation xmlns:xlink="http://www.w3.org/1999/xlink" xlink:type="simple"><person-group><name name-style="western"><surname>Yonow</surname><given-names>N</given-names></name></person-group> (<year>1986</year>) <article-title>Red Sea <tp:taxon-name><tp:taxon-name-part taxon-name-part-type="family">Phyllidiidae</tp:taxon-name-part></tp:taxon-name> (<tp:taxon-name><tp:taxon-name-part taxon-name-part-type="phylum">Mollusca</tp:taxon-name-part></tp:taxon-name>, <tp:taxon-name><tp:taxon-name-part taxon-name-part-type="order">Nudibranchia</tp:taxon-name-part></tp:taxon-name>) with descriptions of new species.</article-title><source>Journal of Natural History</source><volume>20</volume>(<issue>6</issue>): <fpage>1401</fpage>–<lpage>1428</lpage>. <ext-link xlink:type="simple" ext-link-type="doi" xlink:href="10.1080/00222938600770941">https://doi.org/10.1080/00222938600770941</ext-link></mixed-citation></ref><ref id="B35"><mixed-citation xmlns:xlink="http://www.w3.org/1999/xlink" xlink:type="simple"><person-group><name name-style="western"><surname>Yonow</surname><given-names>N</given-names></name></person-group> (<year>1996</year>) <article-title>Systematic revision of the family <tp:taxon-name><tp:taxon-name-part taxon-name-part-type="family">Phyllidiidae</tp:taxon-name-part></tp:taxon-name> in the Indian Ocean Province: Part 1 (<tp:taxon-name><tp:taxon-name-part taxon-name-part-type="subclass">Opisthobranchia</tp:taxon-name-part></tp:taxon-name>: <tp:taxon-name><tp:taxon-name-part taxon-name-part-type="order">Nudibranchia</tp:taxon-name-part></tp:taxon-name>: <tp:taxon-name><tp:taxon-name-part taxon-name-part-type="suborder">Doridoidea</tp:taxon-name-part></tp:taxon-name>).</article-title><source>Journal of Conchology</source><volume>35</volume>(<issue>6</issue>): <fpage>483</fpage>–<lpage>516</lpage>. <ext-link xlink:type="simple" ext-link-type="uri" xlink:href="http://ipac.kacst.edu.sa/eDoc/2006/160621_1.pdf">http://ipac.kacst.edu.sa/eDoc/2006/160621_1.pdf</ext-link></mixed-citation></ref><ref id="B36"><mixed-citation xmlns:xlink="http://www.w3.org/1999/xlink" xlink:type="simple"><person-group><name name-style="western"><surname>Yonow</surname><given-names>N</given-names></name></person-group> (<year>2008</year>) <source>Sea Slugs of the Red Sea.</source><publisher-name>Pensoft Publishers</publisher-name>, <publisher-loc>Sofia, Bulgaria</publisher-loc>, <size units="page">304 pp</size>.</mixed-citation></ref><ref id="B7"><mixed-citation xmlns:xlink="http://www.w3.org/1999/xlink" xlink:type="simple"><person-group><name name-style="western"><surname>Brunckhorst</surname><given-names>DJ</given-names></name></person-group> (<year>1993</year>) <article-title>The systematics and phylogeny of phyllidiid nudibranchs (<tp:taxon-name><tp:taxon-name-part taxon-name-part-type="suborder">Doridoidea</tp:taxon-name-part></tp:taxon-name>). Records of the Australian Museum, Suppl.</article-title><volume>16</volume>: <fpage>1</fpage>–<lpage>107</lpage>. <ext-link xlink:type="simple" ext-link-type="doi" xlink:href="10.3853/j.0812-7387.16.1993.79">https://doi.org/10.3853/j.0812-7387.16.1993.79</ext-link></mixed-citation></ref></ref-list></tp:taxon-treatment>
