# Supplementary material for: Red Sea Opisthobranchia 6: Phyllidiidae and their paradorid mimic: new species and new records (Heterobranchia, Nudibranchia, Doridina)
Source: Zookeys. 2020 Dec 21;1006:1–34. doi: 10.3897/zookeys.1006.59732 (PMC7769898; doi:10.3897/zookeys.1006.59732)
Supplement: XML Treatment for Phyllidiella zeylanica [file zookeys.1006.59732-treatment2.xml]

<!DOCTYPE tp:taxon-treatment
  PUBLIC "-//TaxonX//DTD Taxonomic Treatment Publishing DTD v0 20100105//EN" "tax-treatment-NSO.dtd">
<tp:taxon-treatment xmlns:tp="http://www.plazi.org/taxpub"><tp:treatment-meta><kwd-group><label>Taxon classification</label><kwd><named-content xmlns:xlink="http://www.w3.org/1999/xlink" content-type="kingdom">Animalia</named-content></kwd><kwd><named-content xmlns:xlink="http://www.w3.org/1999/xlink" content-type="order">Nudibranchia</named-content></kwd><kwd><named-content xmlns:xlink="http://www.w3.org/1999/xlink" content-type="family">Phyllidiidae</named-content></kwd></kwd-group><mixed-citation publication-type="journal"><person-group><name><surname>Yonow</surname><given-names>Nathalie</given-names></name></person-group><article-title>Red Sea <tp:taxon-name><tp:taxon-name-part taxon-name-part-type="subclass">Opisthobranchia</tp:taxon-name-part></tp:taxon-name> 6: <tp:taxon-name><tp:taxon-name-part taxon-name-part-type="family">Phyllidiidae</tp:taxon-name-part></tp:taxon-name> and their paradorid mimic: new species and new records (<tp:taxon-name><tp:taxon-name-part taxon-name-part-type="superorder">Heterobranchia</tp:taxon-name-part></tp:taxon-name>, <tp:taxon-name><tp:taxon-name-part taxon-name-part-type="order">Nudibranchia</tp:taxon-name-part></tp:taxon-name>, <tp:taxon-name><tp:taxon-name-part taxon-name-part-type="suborder">Doridina</tp:taxon-name-part></tp:taxon-name>)</article-title><source>Zookeys</source><day>21</day><month>12</month><year>2020</year><volume>1006</volume><fpage>1</fpage><lpage>34</lpage><pub-id pub-id-type="doi">10.3897/zookeys.1006.59732</pub-id></mixed-citation></tp:treatment-meta><tp:nomenclature><tp:taxon-name><object-id xmlns:xlink="http://www.w3.org/1999/xlink" content-type="arpha" xlink:type="simple">EECE00D4-184D-507A-997F-53908658F1EE</object-id>
              <tp:taxon-name-part taxon-name-part-type="genus" reg="Phyllidiella">Phyllidiella</tp:taxon-name-part>
              <tp:taxon-name-part taxon-name-part-type="species" reg="zeylanica">zeylanica</tp:taxon-name-part>
            </tp:taxon-name><tp:taxon-authority>(Kelaart, 1858)</tp:taxon-authority><xref ref-type="fig" rid="F7">Plates 4–8</xref><xref ref-type="fig" rid="F8">; Figures 3–6</xref><tp:nomenclature-citation-list><tp:nomenclature-citation><tp:taxon-name>
                  <tp:taxon-name-part taxon-name-part-type="genus" reg="Phyllidia">Phyllidia</tp:taxon-name-part> <tp:taxon-name-part taxon-name-part-type="species" reg="zeylanicus">zeylanicus</tp:taxon-name-part></tp:taxon-name><comment>Kelaart, 1858: 120 (Sri Lanka).</comment></tp:nomenclature-citation><tp:nomenclature-citation><tp:taxon-name>
                  <tp:taxon-name-part taxon-name-part-type="genus" reg="Phyllidiella">Phyllidiella</tp:taxon-name-part> <tp:taxon-name-part taxon-name-part-type="species" reg="zeylanica">zeylanica</tp:taxon-name-part></tp:taxon-name><comment>: – <xref ref-type="bibr" rid="B35">Yonow 1996</xref>: 502, fig. 10A–G (Maldives, Seychelles, Thailand); <xref ref-type="bibr" rid="B40">Yonow et al. 2002</xref>: 868, fig. 19a (Chagos); <xref ref-type="bibr" rid="B11">Domínguez et al. 2007</xref>: 105, fig. 12 (Papua New Guinea); <xref ref-type="bibr" rid="B38">Yonow 2012</xref>: 71, pls 72, 73 (Seychelles. Maldives, Sri Lanka) and references therein.</comment></tp:nomenclature-citation></tp:nomenclature-citation-list></tp:nomenclature><tp:treatment-sec sec-type="material" id="SECID0EIZAE"><title>Material.</title><p><bold>Egypt</bold> – Hurghada. Sept 2009, one specimen 10 × 5 mm (pres., alcohol), leg. and photograph S. Kahlbrock; Sha’ab Dorfa, 07 Sept 2010, 14 m depth, one specimen 10 × 5 mm (pres., alcohol), leg. and photograph S. Kahlbrock; 2014, one specimen 13 × 6 mm (pres., formaldehyde), leg. S. Kahlbrock; April 2015, one specimen 9 × 5 mm (pres., alcohol), leg. S. Kahlbrock; Abu Kafan, 14 July 2015, 7 m depth, one specimen 10.5 × 4 mm (pres., alcohol), leg. and photographs S. Kahlbrock (SK #13).</p></tp:treatment-sec><tp:treatment-sec sec-type="Photographic records" id="SECID0EQZAE"><title>Photographic records.</title><p><bold>Egypt</bold> – Hurghada, 16 July and 15 Aug 2010, three individuals, photographs S. Kahlbrock; Dahab, 2017, photographs of one individual, C. von Mach (H. Blatterer, Vienna, pers. comm.).</p></tp:treatment-sec><tp:treatment-sec sec-type="description" id="SECID0EYZAE"><title>Description.</title><p>These five specimens and the additional photographs all bear a single dorsal black band enclosing both the rhinophores and the anal orifice (Plates <xref ref-type="fig" rid="F7">4–8</xref>, Figs <xref ref-type="fig" rid="F8">3A–6A</xref>); it is not quite complete in one specimen and bears a transverse mark in three specimens (Plates <xref ref-type="fig" rid="F7">4</xref>, <xref ref-type="fig" rid="F7">5</xref>, Figs <xref ref-type="fig" rid="F8">3A</xref>, <xref ref-type="fig" rid="F8">4A</xref>). Critically, in all five specimens, the anterior section of this black band is squared, a feature unique to this species. All specimens bear a second thin black line submarginally and faint black markings within the central black ring. The individual tubercles in the central black ‘square’ and the multiple tubercles in the wide marginal pink band are as described previously: the pink areas are tuberculate with some faint or distinct black markings between them. Between the two black rings is a double or triple row of tubercles, which appears to be another diagnostic character of <italic><tp:taxon-name><tp:taxon-name-part taxon-name-part-type="genus" reg="Phyllidiella">P.</tp:taxon-name-part> <tp:taxon-name-part taxon-name-part-type="species" reg="zeylanica">zeylanica</tp:taxon-name-part></tp:taxon-name></italic>. The thin mantle margin is pink. The rhinophores are long and straight in all photographs, black with a white stalk and few white lower lamellae. Photographs of three individuals are also similar and clearly identifiable; the one with slightly higher and more defined tubercles is probably larger than the others (Plate <xref ref-type="fig" rid="F7">8</xref>), virtually identical to the specimen illustrated from the Maldives (<xref ref-type="bibr" rid="B38">Yonow 2012</xref>: pl. 73) that measured 38 mm in length.</p><fig id="F7" position="float" orientation="portrait"><object-id xmlns:xlink="http://www.w3.org/1999/xlink" content-type="doi" xlink:type="simple">10.3897/zookeys.1006.59732.plates4-8</object-id><object-id xmlns:xlink="http://www.w3.org/1999/xlink" content-type="arpha" xlink:type="simple">7B8F934D-3E2D-51AC-AA4C-D5B81B85590E</object-id><label>Plates 4–8.</label><caption><p><italic><tp:taxon-name><tp:taxon-name-part taxon-name-part-type="genus" reg="Phyllidiella">Phyllidiella</tp:taxon-name-part> <tp:taxon-name-part taxon-name-part-type="species" reg="zeylanica">zeylanica</tp:taxon-name-part></tp:taxon-name></italic>, variations in dorsal pattern <bold>4</bold> Hurghada, April 2009 <bold>5</bold> Abu Kafan, 14 July 2015, SK #13 <bold>6–8</bold> three individuals not collected, near Hurghada (all photographs S. Kahlbrock).</p></caption><graphic xmlns:xlink="http://www.w3.org/1999/xlink" xlink:href="zookeys-1006-001-g007.jpg" position="float" orientation="portrait" xlink:type="simple" id="oo_489451.jpg"><uri content-type="original_file" xlink:type="simple">https://binary.pensoft.net/fig/489451</uri></graphic></fig><p>None of the preserved specimens were relaxed before preservation, but they are moderately flat with the margins slightly curled (as reported previously for preserved specimens) and their rhinophores are all retracted. Of the photographic series of living specimens, SK #13 has a few that are focused on the rhinophores, and there are 12–14 lamellae on each clavus with the lower three or four lamellae being white. This lower white portion is visible on all photographs of all animals even if they are not sharp enough to count the individual lamellae. Ventrally, the foot sole has no black line nor are there any other markings on it or on the hyponotum (Figs <xref ref-type="fig" rid="F8">3B</xref>, <xref ref-type="fig" rid="F8">4B</xref>, <xref ref-type="fig" rid="F8">5B</xref>, <xref ref-type="fig" rid="F8">6B</xref>). In four specimens the anterior foot margin is notched and the margin and ‘lips’ are separated with the triangular oral tentacles set at an angle. In one less relaxed specimen, the ‘lips’ and margin are contracted around the mouth. In three specimens (Figs <xref ref-type="fig" rid="F8">3B</xref>, <xref ref-type="fig" rid="F8">4B</xref>, <xref ref-type="fig" rid="F8">5B</xref>), black pigment is visible on the oral tentacles.</p><fig id="F8" position="float" orientation="portrait"><object-id xmlns:xlink="http://www.w3.org/1999/xlink" content-type="doi" xlink:type="simple">10.3897/zookeys.1006.59732.figures3-6</object-id><object-id xmlns:xlink="http://www.w3.org/1999/xlink" content-type="arpha" xlink:type="simple">B47A83F0-F23B-5A72-A741-362B2C93F3E0</object-id><label>Figures 3–6.</label><caption><p><italic><tp:taxon-name><tp:taxon-name-part taxon-name-part-type="genus" reg="Phyllidiella">Phyllidiella</tp:taxon-name-part> <tp:taxon-name-part taxon-name-part-type="species" reg="zeylanica">zeylanica</tp:taxon-name-part></tp:taxon-name></italic>, four specimens. Upper row (<bold>A</bold>) showing the dorsal pattern and lower row (<bold>B</bold>) illustrating their ventral sides <bold>3</bold> Hurghada, April 2009, S. Kahlbrock <bold>4</bold> Abu Kafan, 14 July 2015, S. Kahlbrock SK #13 <bold>5</bold> near Hurghada, 2014, S. Kahlbrock <bold>6</bold> Hurghada, April 2015, S. Kahlbrock.</p></caption><graphic xmlns:xlink="http://www.w3.org/1999/xlink" xlink:href="zookeys-1006-001-g008.jpg" position="float" orientation="portrait" xlink:type="simple" id="oo_489452.jpg"><uri content-type="original_file" xlink:type="simple">https://binary.pensoft.net/fig/489452</uri></graphic></fig></tp:treatment-sec><tp:treatment-sec sec-type="remarks" id="SECID0EJ5AE"><title>Remarks.</title><p>A careful search of all photographic records in the author’s archives from Pam Kemp, Woody Pridgen, and Jürgen Kuchinke who were in Saudi Arabia and diving during the 1980s revealed no photographs of <italic><tp:taxon-name><tp:taxon-name-part taxon-name-part-type="genus" reg="Phyllidiella">Phyllidiella</tp:taxon-name-part> <tp:taxon-name-part taxon-name-part-type="species" reg="zeylanica">zeylanica</tp:taxon-name-part></tp:taxon-name></italic>; size is presumably not the issue as they all had photographs of <italic><tp:taxon-name><tp:taxon-name-part taxon-name-part-type="genus" reg="Phyllidia">Phyllidia</tp:taxon-name-part> <tp:taxon-name-part taxon-name-part-type="species" reg="dautzenbergi">dautzenbergi</tp:taxon-name-part></tp:taxon-name></italic> Vayssière, 1912 (&lt; 20 mm alive), which is similarly small. Is it reasonable to conclude that <italic><tp:taxon-name><tp:taxon-name-part taxon-name-part-type="genus" reg="Phyllidiella">Phyllidiella</tp:taxon-name-part> <tp:taxon-name-part taxon-name-part-type="species" reg="zeylanica">zeylanica</tp:taxon-name-part></tp:taxon-name></italic> is a recent migrant? Given that there is no previous photographic evidence of this species in the Red Sea, in this work, it is considered a recent introduction from the Indian Ocean, where it is frequently recorded. Some authors (e.g., <xref ref-type="bibr" rid="B7">Brunckhorst 1993</xref>, <xref ref-type="bibr" rid="B17">Gosliner et al. 2008</xref>) have a different view on the identity of <italic><tp:taxon-name><tp:taxon-name-part taxon-name-part-type="genus" reg="Phyllidiella">P.</tp:taxon-name-part> <tp:taxon-name-part taxon-name-part-type="species" reg="zeylanica">zeylanica</tp:taxon-name-part></tp:taxon-name></italic> based on Pacific specimens, but to date, having examined hundreds of specimens of species of phyllidiids from both the Indian Ocean and the West Pacific, this consistent colour pattern bears no resemblance to some specimens in the author’s collection from the Indian Ocean, currently unidentified, whose dorsal patterns match those illustrated by <xref ref-type="bibr" rid="B7">Brunckhorst (1993)</xref> and <xref ref-type="bibr" rid="B17">Gosliner et al. (2008)</xref> identified as <italic><tp:taxon-name><tp:taxon-name-part taxon-name-part-type="genus" reg="Phyllidiella">P.</tp:taxon-name-part> <tp:taxon-name-part taxon-name-part-type="species" reg="zeylanica">zeylanica</tp:taxon-name-part></tp:taxon-name></italic>. Given these external morphological differences, these are not simply much larger specimens of <italic><tp:taxon-name><tp:taxon-name-part taxon-name-part-type="genus" reg="Phyllidiella">P.</tp:taxon-name-part> <tp:taxon-name-part taxon-name-part-type="species" reg="zeylanica">zeylanica</tp:taxon-name-part></tp:taxon-name></italic>. <xref ref-type="bibr" rid="B11">Domínguez et al. (2007)</xref> recorded <italic><tp:taxon-name><tp:taxon-name-part taxon-name-part-type="genus" reg="Phyllidiella">P.</tp:taxon-name-part> <tp:taxon-name-part taxon-name-part-type="species" reg="zeylanica">zeylanica</tp:taxon-name-part></tp:taxon-name></italic> from Papua New Guinea which has the same dorsal pattern, and anterior foot with prominent ‘lips’ and triangular tentacles so the species is known to occur in the western Pacific. However, neither <xref ref-type="bibr" rid="B11">Domínguez et al. (2007)</xref> nor <xref ref-type="bibr" rid="B7">Brunckhorst (1993)</xref> described the black tips on the oral tentacles for <italic><tp:taxon-name><tp:taxon-name-part taxon-name-part-type="genus" reg="Phyllidiella">P.</tp:taxon-name-part> <tp:taxon-name-part taxon-name-part-type="species" reg="zeylanica">zeylanica</tp:taxon-name-part></tp:taxon-name></italic> as they did for ‘<italic><tp:taxon-name><tp:taxon-name-part taxon-name-part-type="genus" reg="Phyllidiella">P.</tp:taxon-name-part> <tp:taxon-name-part taxon-name-part-type="species" reg="pustulosa">pustulosa</tp:taxon-name-part></tp:taxon-name></italic>’.</p></tp:treatment-sec><ref-list><ref id="B35"><mixed-citation xmlns:xlink="http://www.w3.org/1999/xlink" xlink:type="simple"><person-group><name name-style="western"><surname>Yonow</surname><given-names>N</given-names></name></person-group> (<year>1996</year>) <article-title>Systematic revision of the family <tp:taxon-name><tp:taxon-name-part taxon-name-part-type="family">Phyllidiidae</tp:taxon-name-part></tp:taxon-name> in the Indian Ocean Province: Part 1 (<tp:taxon-name><tp:taxon-name-part taxon-name-part-type="subclass">Opisthobranchia</tp:taxon-name-part></tp:taxon-name>: <tp:taxon-name><tp:taxon-name-part taxon-name-part-type="order">Nudibranchia</tp:taxon-name-part></tp:taxon-name>: <tp:taxon-name><tp:taxon-name-part taxon-name-part-type="suborder">Doridoidea</tp:taxon-name-part></tp:taxon-name>).</article-title><source>Journal of Conchology</source><volume>35</volume>(<issue>6</issue>): <fpage>483</fpage>–<lpage>516</lpage>. <ext-link xlink:type="simple" ext-link-type="uri" xlink:href="http://ipac.kacst.edu.sa/eDoc/2006/160621_1.pdf">http://ipac.kacst.edu.sa/eDoc/2006/160621_1.pdf</ext-link></mixed-citation></ref><ref id="B40"><mixed-citation xmlns:xlink="http://www.w3.org/1999/xlink" xlink:type="simple"><person-group><name name-style="western"><surname>Yonow</surname><given-names>N</given-names></name><name name-style="western"><surname>Anderson</surname><given-names>RC</given-names></name><name name-style="western"><surname>Buttress</surname><given-names>SG</given-names></name></person-group> (<year>2002</year>) <article-title>Opisthobranch molluscs from the Chagos Archipelago, Central Indian Ocean.</article-title><source>Journal of Natural History</source><volume>36</volume>: <fpage>831</fpage>–<lpage>882</lpage>. <ext-link xlink:type="simple" ext-link-type="uri" xlink:href="http://www.tandfonline.com/doi/abs/10.1080/00222930110039161">http://www.tandfonline.com/doi/abs/10.1080/00222930110039161</ext-link></mixed-citation></ref><ref id="B11"><mixed-citation xmlns:xlink="http://www.w3.org/1999/xlink" xlink:type="simple"><person-group><name name-style="western"><surname>Domínguez</surname><given-names>M</given-names></name><name name-style="western"><surname>Quintas</surname><given-names>P</given-names></name><name name-style="western"><surname>Troncoso</surname><given-names>JS</given-names></name></person-group> (<year>2007</year>) <article-title><tp:taxon-name><tp:taxon-name-part taxon-name-part-type="family">Phyllidiidae</tp:taxon-name-part></tp:taxon-name> (<tp:taxon-name><tp:taxon-name-part taxon-name-part-type="subclass">Opisthobranchia</tp:taxon-name-part></tp:taxon-name>: <tp:taxon-name><tp:taxon-name-part taxon-name-part-type="order">Nudibranchia</tp:taxon-name-part></tp:taxon-name>) from Papua New Guinea with description of a new species of <italic><tp:taxon-name><tp:taxon-name-part taxon-name-part-type="genus">Phyllidiella</tp:taxon-name-part></tp:taxon-name></italic>.</article-title><source>American Malacological Bulletin</source><volume>22</volume>: <fpage>89</fpage>–<lpage>117</lpage>. <ext-link xlink:type="simple" ext-link-type="doi" xlink:href="10.4003/0740-2783-22.1.89">https://doi.org/10.4003/0740-2783-22.1.89</ext-link></mixed-citation></ref><ref id="B38"><mixed-citation xmlns:xlink="http://www.w3.org/1999/xlink" xlink:type="simple"><person-group><name name-style="western"><surname>Yonow</surname><given-names>N</given-names></name></person-group> (<year>2012</year>) <article-title>Opisthobranchs from the western Indian Ocean localities, with descriptions of two new species and eleven new records (<tp:taxon-name><tp:taxon-name-part taxon-name-part-type="phylum">Mollusca</tp:taxon-name-part></tp:taxon-name>: <tp:taxon-name><tp:taxon-name-part taxon-name-part-type="class">Gastropoda</tp:taxon-name-part></tp:taxon-name>).</article-title><source>ZooKeys</source><volume>197</volume>: <fpage>1</fpage>–<lpage>129</lpage>. <ext-link xlink:type="simple" ext-link-type="uri" xlink:href="http://www.pensoft.net/journals/zookeys/article/1728/">http://www.pensoft.net/journals/zookeys/article/1728/</ext-link></mixed-citation></ref><ref id="B7"><mixed-citation xmlns:xlink="http://www.w3.org/1999/xlink" xlink:type="simple"><person-group><name name-style="western"><surname>Brunckhorst</surname><given-names>DJ</given-names></name></person-group> (<year>1993</year>) <article-title>The systematics and phylogeny of phyllidiid nudibranchs (<tp:taxon-name><tp:taxon-name-part taxon-name-part-type="suborder">Doridoidea</tp:taxon-name-part></tp:taxon-name>). Records of the Australian Museum, Suppl.</article-title><volume>16</volume>: <fpage>1</fpage>–<lpage>107</lpage>. <ext-link xlink:type="simple" ext-link-type="doi" xlink:href="10.3853/j.0812-7387.16.1993.79">https://doi.org/10.3853/j.0812-7387.16.1993.79</ext-link></mixed-citation></ref><ref id="B17"><mixed-citation xmlns:xlink="http://www.w3.org/1999/xlink" xlink:type="simple"><person-group><name name-style="western"><surname>Gosliner</surname><given-names>TM</given-names></name><name name-style="western"><surname>Behrens</surname><given-names>DW</given-names></name><name name-style="western"><surname>Valdés</surname><given-names>Á</given-names></name></person-group> (<year>2008</year>) <source>Indo-Pacific Nudibranchs and Sea Slugs. A field guide to the world’s most diverse fauna.</source><publisher-name>Sea Challengers Natural History Books and the California Academy of Sciences</publisher-name>, <publisher-loc>USA</publisher-loc>, <size units="page">426 pp</size>.</mixed-citation></ref></ref-list></tp:taxon-treatment>
