# Supplementary material for: Red Sea Opisthobranchia 6: Phyllidiidae and their paradorid mimic: new species and new records (Heterobranchia, Nudibranchia, Doridina)
Source: Zookeys. 2020 Dec 21;1006:1–34. doi: 10.3897/zookeys.1006.59732 (PMC7769898; doi:10.3897/zookeys.1006.59732)
Supplement: XML Treatment for Paradoris hypocrita [file zookeys.1006.59732-treatment4.xml]

<!DOCTYPE tp:taxon-treatment
  PUBLIC "-//TaxonX//DTD Taxonomic Treatment Publishing DTD v0 20100105//EN" "tax-treatment-NSO.dtd">
<tp:taxon-treatment xmlns:tp="http://www.plazi.org/taxpub"><tp:treatment-meta><kwd-group><label>Taxon classification</label><kwd><named-content xmlns:xlink="http://www.w3.org/1999/xlink" content-type="kingdom">Animalia</named-content></kwd><kwd><named-content xmlns:xlink="http://www.w3.org/1999/xlink" content-type="order">Nudibranchia</named-content></kwd><kwd><named-content xmlns:xlink="http://www.w3.org/1999/xlink" content-type="family">Discodorididae</named-content></kwd></kwd-group><mixed-citation publication-type="journal"><person-group><name><surname>Yonow</surname><given-names>Nathalie</given-names></name></person-group><article-title>Red Sea <tp:taxon-name><tp:taxon-name-part taxon-name-part-type="subclass">Opisthobranchia</tp:taxon-name-part></tp:taxon-name> 6: <tp:taxon-name><tp:taxon-name-part taxon-name-part-type="family">Phyllidiidae</tp:taxon-name-part></tp:taxon-name> and their paradorid mimic: new species and new records (<tp:taxon-name><tp:taxon-name-part taxon-name-part-type="superorder">Heterobranchia</tp:taxon-name-part></tp:taxon-name>, <tp:taxon-name><tp:taxon-name-part taxon-name-part-type="order">Nudibranchia</tp:taxon-name-part></tp:taxon-name>, <tp:taxon-name><tp:taxon-name-part taxon-name-part-type="suborder">Doridina</tp:taxon-name-part></tp:taxon-name>)</article-title><source>Zookeys</source><day>21</day><month>12</month><year>2020</year><volume>1006</volume><fpage>1</fpage><lpage>34</lpage><pub-id pub-id-type="doi">10.3897/zookeys.1006.59732</pub-id></mixed-citation></tp:treatment-meta><tp:nomenclature><tp:taxon-name><object-id xmlns:xlink="http://www.w3.org/1999/xlink" content-type="arpha" xlink:type="simple">714BE3B3-DC63-5B99-A07A-482FC7B33BAE</object-id>
                <tp:taxon-name-part taxon-name-part-type="genus" reg="Paradoris">Paradoris</tp:taxon-name-part>
                <tp:taxon-name-part taxon-name-part-type="species" reg="hypocrita">hypocrita</tp:taxon-name-part>
                <object-id xmlns:xlink="http://www.w3.org/1999/xlink" content-type="zoobank" xlink:type="simple">http://zoobank.org/6CA445F8-9162-4F8F-86D8-9A7580F879D4</object-id>
              </tp:taxon-name><tp:taxon-status xmlns:xlink="http://www.w3.org/1999/xlink" xlink:type="simple">sp. nov.</tp:taxon-status><xref ref-type="fig" rid="F12">Plates 15–18</xref><xref ref-type="fig" rid="F13">; Figures 9</xref><xref ref-type="fig" rid="F14">, 10</xref><xref ref-type="fig" rid="F15">, 11</xref><xref ref-type="fig" rid="F16">, 12</xref><tp:nomenclature-citation-list><tp:nomenclature-citation><tp:taxon-name>
                    <tp:taxon-name-part taxon-name-part-type="genus" reg="Paradoris">Paradoris</tp:taxon-name-part> <tp:taxon-name-part taxon-name-part-type="species" reg="liturata">liturata</tp:taxon-name-part></tp:taxon-name><comment>: – <xref ref-type="bibr" rid="B10">Debelius and Kuiter 2007</xref>: 242, right photo only (Red Sea; non <tp:taxon-name><tp:taxon-name-part taxon-name-part-type="genus" reg="Paradoris">P.</tp:taxon-name-part> <tp:taxon-name-part taxon-name-part-type="species" reg="liturata">liturata</tp:taxon-name-part></tp:taxon-name> Bergh).</comment></tp:nomenclature-citation><tp:nomenclature-citation><tp:taxon-name>
                    <tp:taxon-name-part taxon-name-part-type="genus" reg="Aldisa">Aldisa</tp:taxon-name-part>
                  </tp:taxon-name><comment>sp. 2 <xref ref-type="bibr" rid="B36">Yonow 2008</xref>: 156 (Red Sea).</comment></tp:nomenclature-citation></tp:nomenclature-citation-list></tp:nomenclature><tp:treatment-sec sec-type="material" id="SECID0E64AG"><title>Material.</title><p><bold><italic>Holotype</italic>.</bold><named-content xmlns:xlink="http://www.w3.org/1999/xlink" content-type="dwc:institutional_code" xlink:type="simple">SMF</named-content> 360586. Hurghada, Egypt, Sept/Oct 1995, one specimen 10 × 5 mm pres., leg. A. Valdés and E. Mollo (HU–08).</p><p><bold><italic>Paratypes</italic>.</bold><named-content xmlns:xlink="http://www.w3.org/1999/xlink" content-type="dwc:institutional_code" xlink:type="simple">SMF</named-content> 360587. Whale Bay, Sha'arm el Sheikh, Egypt, May 1980, 10–15 m depth, one specimen 8 × 6 mm pres. curled, leg. and photographs B.E. Picton (BEP/RS3); <named-content xmlns:xlink="http://www.w3.org/1999/xlink" content-type="dwc:institutional_code" xlink:type="simple">SMF</named-content> 360588. near Hurghada, Egypt, 22 Feb 2011, one specimen 15 × 9 mm pres. curled, leg. S. Kahlbrock (SEM of jaws and radula); <named-content xmlns:xlink="http://www.w3.org/1999/xlink" content-type="dwc:institutional_code" xlink:type="simple">SMF</named-content> 360589. Near Hurghada, Egypt, 2012, two specimens 15 × 10 mm (A; penis extruded) and 12 × 10 mm (B; SEM of jaws and radula) pres. curled, leg. S. Kahlbrock.</p></tp:treatment-sec><tp:treatment-sec sec-type="material" id="SECID0EF6AG"><title>Photographic material.</title><p><bold>Egypt</bold> – El Quseir, 2007, photograph of one individual, H. Blatterer; near Hurghada, 14 Jul 2010, photographs of one individual, S. Kahlbrock; near Hurghada, 09 Sept 2010, photographs of one individual, S. Kahlbrock; Abu Dabbab, Marsa Alam, 28 Jul 2014, 24 m depth, photographs of one individual 30 mm, Hsini Lin (LIN_0805); Abu Dabbab, Marsa Alam, 15 Apr 2015, 23 m depth, photographs of one individual 20 mm, Hsini Lin (LIN_3209); Abu Dabbab, Marsa Alam, 2 Aug 2018, 24 m depth, photographs of one individual 30 mm, Hsini Lin (LIN–P8020094); Moray Garden, Dahab, 2019, photograph of one individual, H. Blatterer. <bold>Israel</bold> – Eilat, 2014, 31 July 2015, 13 May 2020, photographs of three individuals, R. Amar.</p></tp:treatment-sec><tp:treatment-sec sec-type="diagnosis" id="SECID0EP6AG"><title>Diagnosis.</title><p>Body elongate-oval with a distinct dorsal hump, wide mantle skirt. Dorsum pink, granular, with paler to white nodules, and black lines. Black pattern as four or five paired polygons; first pair around rhinophores with one or two lines extending to frontal margin. Dorsal polygons have short lines extending over skirt to margins. One polygon in front of the gills and one around the gills. Rhinophores black with translucent white stalk; rims of pockets raised, translucent pink, very thin, with an irregular margin. Six gills tri-pinnate, translucent white; pocket large with raised pink rim.</p></tp:treatment-sec><tp:treatment-sec sec-type="description" id="SECID0EU6AG"><title>Description.</title><p>The shape of the species is elongate oval, usually with an angular frontal margin. There is a central dorsal hump and a broad mantle skirt. The black markings are smooth, loosely paired in a series of four or five polygons, with a larger central one just in front of the gills. Each rhinophore and the gills are located within a polygon (Plates <xref ref-type="fig" rid="F12">15–18</xref>). The rhinophores are long, translucent white at the base and the lamellate clavus is black with a distinct squared tip that is angled. In three photographs of two living individuals, there are 17 lamellae in each of the four rhinophores that can be counted. The gill pocket is large when the gills are extended, with an upstanding pink rim; its margin appears irregular. The six tripinnate gills are translucent white and the edges appear denser white (Plates <xref ref-type="fig" rid="F12">16</xref>, <xref ref-type="fig" rid="F12">17</xref>). The pink areas are granular and covered in white tubercles that are also granular. An enlarged detail from one photograph shows that the granules vary in both size and density (Fig. <xref ref-type="fig" rid="F13">9A</xref>, from Plate <xref ref-type="fig" rid="F12">18</xref>).</p><fig id="F12" position="float" orientation="portrait"><object-id xmlns:xlink="http://www.w3.org/1999/xlink" content-type="doi" xlink:type="simple">10.3897/zookeys.1006.59732.plates15-18</object-id><object-id xmlns:xlink="http://www.w3.org/1999/xlink" content-type="arpha" xlink:type="simple">30D77ED5-A0AE-579F-A865-B0DE7EC6A91F</object-id><label>Plates 15–18.</label><caption><p><italic><tp:taxon-name><tp:taxon-name-part taxon-name-part-type="genus" reg="Paradoris">Paradoris</tp:taxon-name-part> <tp:taxon-name-part taxon-name-part-type="species" reg="hypocrita">hypocrita</tp:taxon-name-part></tp:taxon-name></italic> sp. nov., specimen and individuals illustrating constant patterns <bold>15</bold> Hurghada, 09 Sept 2010 (S. Kahlbrock) <bold>16</bold> Hurghada, 14 July 2010 (S. Kahlbrock) <bold>17</bold> paratype <named-content xmlns:xlink="http://www.w3.org/1999/xlink" content-type="dwc:institutional_code" xlink:type="simple">SMF</named-content> 360587, Sha'arm el Sheikh, May 1980 (B.E. Picton) <bold>18</bold> Marsa Alam, 28 July 2014, photograph of 30 mm individual (Hsini Lin – LIN_0805).</p></caption><graphic xmlns:xlink="http://www.w3.org/1999/xlink" xlink:href="zookeys-1006-001-g012.jpg" position="float" orientation="portrait" xlink:type="simple" id="oo_489456.jpg"><uri content-type="original_file" xlink:type="simple">https://binary.pensoft.net/fig/489456</uri></graphic></fig><p>The five preserved specimens (in alcohol or in formaldehyde) are all pale pink with approximately paired, rounded, polygonal, black markings (Fig. <xref ref-type="fig" rid="F13">9C</xref>). The black rhinophores are retracted but just visible in most of the material. The white gills were only extended in two preserved specimens, the holotype <named-content xmlns:xlink="http://www.w3.org/1999/xlink" content-type="dwc:institutional_code" xlink:type="simple">SMF</named-content> 360586 and <named-content xmlns:xlink="http://www.w3.org/1999/xlink" content-type="dwc:institutional_code" xlink:type="simple">SMF</named-content> 360587, and the large gill cavity with its thin rim is clearly visible (Fig. <xref ref-type="fig" rid="F13">9B</xref>).</p><p>All preserved specimens are curled ventrally to a greater or lesser extent except the holotype <named-content xmlns:xlink="http://www.w3.org/1999/xlink" content-type="dwc:institutional_code" xlink:type="simple">SMF</named-content> 360586. The black lines remain on the dorsum and are visible through the hyponotum in the holotype <named-content xmlns:xlink="http://www.w3.org/1999/xlink" content-type="dwc:institutional_code" xlink:type="simple">SMF</named-content> 360586 (Fig. <xref ref-type="fig" rid="F13">9D</xref>). The foot is narrower than the dorsum, more than 1/2 to 2/3 the width of the dorsum in the less curled specimens (<named-content xmlns:xlink="http://www.w3.org/1999/xlink" content-type="dwc:institutional_code" xlink:type="simple">SMF</named-content> 360586, <named-content xmlns:xlink="http://www.w3.org/1999/xlink" content-type="dwc:institutional_code" xlink:type="simple">SMF</named-content> 360589). The penis is extruded in specimen A of <named-content xmlns:xlink="http://www.w3.org/1999/xlink" content-type="dwc:institutional_code" xlink:type="simple">SMF</named-content> 360589 (Fig. <xref ref-type="fig" rid="F13">9E</xref>). The foot is rounded anteriorly and tapered posteriorly. The anterior margin is bilabiate and both edges appear to be clearly notched in specimen B of <named-content xmlns:xlink="http://www.w3.org/1999/xlink" content-type="dwc:institutional_code" xlink:type="simple">SMF</named-content> 360589 (Fig. <xref ref-type="fig" rid="F13">9F</xref>) but this is an artefact of preservation. The oral tentacles are indistinct in all preserved specimens, certainly not as obvious as those of <italic><tp:taxon-name><tp:taxon-name-part taxon-name-part-type="genus" reg="Paradoris">P.</tp:taxon-name-part> <tp:taxon-name-part taxon-name-part-type="species" reg="liturata">liturata</tp:taxon-name-part></tp:taxon-name></italic> or, in fact, most dorids. None of the photographs are helpful in showing them, although the bilabiate margins are just visible in Fig. <xref ref-type="fig" rid="F13">9E</xref>.</p><fig id="F13" position="float" orientation="portrait"><object-id xmlns:xlink="http://www.w3.org/1999/xlink" content-type="doi" xlink:type="simple">10.3897/zookeys.1006.59732.figure9</object-id><object-id xmlns:xlink="http://www.w3.org/1999/xlink" content-type="arpha" xlink:type="simple">F78E4C3E-3407-5E5D-A767-5AE3987ED7BC</object-id><label>Figure 9.</label><caption><p><italic><tp:taxon-name><tp:taxon-name-part taxon-name-part-type="genus" reg="Paradoris">Paradoris</tp:taxon-name-part> <tp:taxon-name-part taxon-name-part-type="species" reg="hypocrita">hypocrita</tp:taxon-name-part></tp:taxon-name></italic> sp. nov. <bold>A</bold> detail of the granulation of the pink areas and the tubercles (photograph only, Hsini Lin LIN-0805) <bold>B</bold> gills partially extended, preserved paratype <named-content xmlns:xlink="http://www.w3.org/1999/xlink" content-type="dwc:institutional_code" xlink:type="simple">SMF</named-content> 360587 <bold>C</bold> dorsal view showing extended gills, preserved holotype <named-content xmlns:xlink="http://www.w3.org/1999/xlink" content-type="dwc:institutional_code" xlink:type="simple">SMF</named-content> 360586 <bold>D</bold> ventral view of preserved holotype <named-content xmlns:xlink="http://www.w3.org/1999/xlink" content-type="dwc:institutional_code" xlink:type="simple">SMF</named-content> 360586 <bold>E</bold> ventral view of specimen A <named-content xmlns:xlink="http://www.w3.org/1999/xlink" content-type="dwc:institutional_code" xlink:type="simple">SMF</named-content> 360589 with penis extruded <bold>F</bold> anterior bilabiate foot margin of specimen B <named-content xmlns:xlink="http://www.w3.org/1999/xlink" content-type="dwc:institutional_code" xlink:type="simple">SMF</named-content> 360589.</p></caption><graphic xmlns:xlink="http://www.w3.org/1999/xlink" xlink:href="zookeys-1006-001-g013.jpg" position="float" orientation="portrait" xlink:type="simple" id="oo_489457.jpg"><uri content-type="original_file" xlink:type="simple">https://binary.pensoft.net/fig/489457</uri></graphic></fig><p>The jaws are formed of three plates (Fig. <xref ref-type="fig" rid="F14">10A</xref>). The rodlets are slightly curved, each with a tapered rounded tip; the more worn rodlets have a rounder tip, and some are broken off (Fig. <xref ref-type="fig" rid="F14">10B</xref>). The radula is asymmetrical and there are more teeth per row on the left side than the right side. The general shape of the radula is distinctive for the two <italic><tp:taxon-name><tp:taxon-name-part taxon-name-part-type="genus" reg="Phyllidiella">Phyllidiella</tp:taxon-name-part></tp:taxon-name></italic> mimics, <italic><tp:taxon-name><tp:taxon-name-part taxon-name-part-type="genus" reg="Paradoris">P.</tp:taxon-name-part> <tp:taxon-name-part taxon-name-part-type="species" reg="liturata">liturata</tp:taxon-name-part></tp:taxon-name></italic> and <italic><tp:taxon-name><tp:taxon-name-part taxon-name-part-type="genus" reg="Paradoris">P.</tp:taxon-name-part> <tp:taxon-name-part taxon-name-part-type="species" reg="hypocrita">hypocrita</tp:taxon-name-part></tp:taxon-name></italic>: long and narrow, rounded at the old end, and with two long tails of sharp teeth at the new end (Fig. <xref ref-type="fig" rid="F15">11</xref>). The radular formula of <italic><tp:taxon-name><tp:taxon-name-part taxon-name-part-type="genus" reg="Paradoris">Paradoris</tp:taxon-name-part> <tp:taxon-name-part taxon-name-part-type="species" reg="hypocrita">hypocrita</tp:taxon-name-part></tp:taxon-name></italic> sp. nov. (n = 2) is 53–55 × 14–16 (left).0.8–11 (right).There is no rachidian, but a narrow space is present down the middle of the radula in its place (Fig. <xref ref-type="fig" rid="F16">12B, C</xref>). The hooks of the lateral teeth are grooved, which is very difficult to see (Fig. <xref ref-type="fig" rid="F16">12A</xref>, arrowed).</p><fig id="F14" position="float" orientation="portrait"><object-id xmlns:xlink="http://www.w3.org/1999/xlink" content-type="doi" xlink:type="simple">10.3897/zookeys.1006.59732.figure10</object-id><object-id xmlns:xlink="http://www.w3.org/1999/xlink" content-type="arpha" xlink:type="simple">05081192-1F82-5710-A311-34FDC3416BC5</object-id><label>Figure 10.</label><caption><p><italic><tp:taxon-name><tp:taxon-name-part taxon-name-part-type="genus" reg="Paradoris">Paradoris</tp:taxon-name-part> <tp:taxon-name-part taxon-name-part-type="species" reg="hypocrita">hypocrita</tp:taxon-name-part></tp:taxon-name></italic> sp. nov., jaws of paratype <named-content xmlns:xlink="http://www.w3.org/1999/xlink" content-type="dwc:institutional_code" xlink:type="simple">SMF</named-content> 360588 <bold>A</bold> light micrograph of three plates <bold>B</bold> SEM of rodlets.</p></caption><graphic xmlns:xlink="http://www.w3.org/1999/xlink" xlink:href="zookeys-1006-001-g014.jpg" position="float" orientation="portrait" xlink:type="simple" id="oo_489458.jpg"><uri content-type="original_file" xlink:type="simple">https://binary.pensoft.net/fig/489458</uri></graphic></fig></tp:treatment-sec><tp:treatment-sec sec-type="remarks" id="SECID0E5IBG"><title>Remarks.</title><p>This species appears to be relatively common in the northernmost part of the Red Sea, based on the available photographs (<xref ref-type="bibr" rid="B29">Rudman 2007a</xref>, except the photograph from Borneo). It differs consistently in external morphology from <italic><tp:taxon-name><tp:taxon-name-part taxon-name-part-type="genus" reg="Paradoris">Paradoris</tp:taxon-name-part> <tp:taxon-name-part taxon-name-part-type="species" reg="liturata">liturata</tp:taxon-name-part></tp:taxon-name></italic>, which is currently recorded only from Indonesia and PNG (<xref ref-type="bibr" rid="B8">Dayrat 2006</xref>), Malaysia (<xref ref-type="bibr" rid="B21">Masayoshi 2002</xref>), and the Philippines (<xref ref-type="bibr" rid="B23">Okiedivenut 2007</xref>). Note that the Red Sea species is easily distinguished from the west Pacific species on <xref ref-type="bibr" rid="B18">iNaturalist (2007–2020)</xref> and that there are no records in the Indian Ocean. Discodorid species are known to vary in notum colour and pattern and rhinophore lamellae counts, but the following differences between <italic><tp:taxon-name><tp:taxon-name-part taxon-name-part-type="genus" reg="Paradoris">P.</tp:taxon-name-part> <tp:taxon-name-part taxon-name-part-type="species" reg="hypocrita">hypocrita</tp:taxon-name-part></tp:taxon-name></italic> and <italic><tp:taxon-name><tp:taxon-name-part taxon-name-part-type="genus" reg="Paradoris">P.</tp:taxon-name-part> <tp:taxon-name-part taxon-name-part-type="species" reg="liturata">liturata</tp:taxon-name-part></tp:taxon-name></italic> can be observed.</p><fig id="F15" position="float" orientation="portrait"><object-id xmlns:xlink="http://www.w3.org/1999/xlink" content-type="doi" xlink:type="simple">10.3897/zookeys.1006.59732.figure11</object-id><object-id xmlns:xlink="http://www.w3.org/1999/xlink" content-type="arpha" xlink:type="simple">46561403-9083-513A-900C-295CD28E6491</object-id><label>Figure 11.</label><caption><p><italic><tp:taxon-name><tp:taxon-name-part taxon-name-part-type="genus" reg="Paradoris">Paradoris</tp:taxon-name-part> <tp:taxon-name-part taxon-name-part-type="species" reg="hypocrita">hypocrita</tp:taxon-name-part></tp:taxon-name></italic> sp. nov., SEM of whole radula of paratype <named-content xmlns:xlink="http://www.w3.org/1999/xlink" content-type="dwc:institutional_code" xlink:type="simple">SMF</named-content> 360588.</p></caption><graphic xmlns:xlink="http://www.w3.org/1999/xlink" xlink:href="zookeys-1006-001-g015.jpg" position="float" orientation="portrait" xlink:type="simple" id="oo_489459.jpg"><uri content-type="original_file" xlink:type="simple">https://binary.pensoft.net/fig/489459</uri></graphic></fig><fig id="F16" position="float" orientation="portrait"><object-id xmlns:xlink="http://www.w3.org/1999/xlink" content-type="doi" xlink:type="simple">10.3897/zookeys.1006.59732.figure12</object-id><object-id xmlns:xlink="http://www.w3.org/1999/xlink" content-type="arpha" xlink:type="simple">ED981DD1-CF38-5E68-9E8D-618EC471DF63</object-id><label>Figure 12.</label><caption><p><italic><tp:taxon-name><tp:taxon-name-part taxon-name-part-type="genus" reg="Paradoris">Paradoris</tp:taxon-name-part> <tp:taxon-name-part taxon-name-part-type="species" reg="hypocrita">hypocrita</tp:taxon-name-part></tp:taxon-name></italic> sp. nov., SEM radular images <bold>A</bold> middle rows [from Fig. <xref ref-type="fig" rid="F16">12C</xref>] magnified to show a few of the teeth with the distinctive groove (arrowed); paratype <named-content xmlns:xlink="http://www.w3.org/1999/xlink" content-type="dwc:institutional_code" xlink:type="simple">SMF</named-content> 360588 <bold>B</bold> newer rows of paratype <named-content xmlns:xlink="http://www.w3.org/1999/xlink" content-type="dwc:institutional_code" xlink:type="simple">SMF</named-content> 360589 specimen B) <bold>C</bold> old end of radula, paratype <named-content xmlns:xlink="http://www.w3.org/1999/xlink" content-type="dwc:institutional_code" xlink:type="simple">SMF</named-content> 360588.</p></caption><graphic xmlns:xlink="http://www.w3.org/1999/xlink" xlink:href="zookeys-1006-001-g016.jpg" position="float" orientation="portrait" xlink:type="simple" id="oo_489460.jpg"><uri content-type="original_file" xlink:type="simple">https://binary.pensoft.net/fig/489460</uri></graphic></fig><p>Externally, the black pattern of <italic><tp:taxon-name><tp:taxon-name-part taxon-name-part-type="genus" reg="Paradoris">P.</tp:taxon-name-part> <tp:taxon-name-part taxon-name-part-type="species" reg="hypocrita">hypocrita</tp:taxon-name-part></tp:taxon-name></italic> sp. nov. forms a series of paired, loose polygons on the dorsum, sometimes incomplete, but in <italic><tp:taxon-name><tp:taxon-name-part taxon-name-part-type="genus" reg="Paradoris">P.</tp:taxon-name-part> <tp:taxon-name-part taxon-name-part-type="species" reg="liturata">liturata</tp:taxon-name-part></tp:taxon-name></italic> the two or three black lines are longitudinal, either complete or broken (but note the black ground colour in a photograph (no specimen available) in <xref ref-type="bibr" rid="B8">Dayrat (2006</xref>: fig. 17) H from Papua New Guinea). The dorsum is (always) pink in <italic><tp:taxon-name><tp:taxon-name-part taxon-name-part-type="genus" reg="Paradoris">P.</tp:taxon-name-part> <tp:taxon-name-part taxon-name-part-type="species" reg="hypocrita">hypocrita</tp:taxon-name-part></tp:taxon-name></italic> (described as grey in <italic><tp:taxon-name><tp:taxon-name-part taxon-name-part-type="genus" reg="Paradoris">P.</tp:taxon-name-part> <tp:taxon-name-part taxon-name-part-type="species" reg="liturata">liturata</tp:taxon-name-part></tp:taxon-name></italic> (<xref ref-type="bibr" rid="B8">Dayrat 2006</xref>) but note the pink tinge in <xref ref-type="bibr" rid="B8">Dayrat (2006</xref>: fig. 17) and on Sea Slug Forum). There are 17 lamellae counted from photographs (specimens are contracted) in <italic><tp:taxon-name><tp:taxon-name-part taxon-name-part-type="genus" reg="Paradoris">P.</tp:taxon-name-part> <tp:taxon-name-part taxon-name-part-type="species" reg="hypocrita">hypocrita</tp:taxon-name-part></tp:taxon-name></italic>, while <italic><tp:taxon-name><tp:taxon-name-part taxon-name-part-type="genus" reg="Paradoris">Paradoris</tp:taxon-name-part> <tp:taxon-name-part taxon-name-part-type="species" reg="liturata">liturata</tp:taxon-name-part></tp:taxon-name></italic> has 13, 15, or 16 lamellae on the rhinophores. However, one head shot of <italic><tp:taxon-name><tp:taxon-name-part taxon-name-part-type="genus" reg="Paradoris">P.</tp:taxon-name-part> <tp:taxon-name-part taxon-name-part-type="species" reg="hypocrita">hypocrita</tp:taxon-name-part></tp:taxon-name></italic> bears 13 or 14 lamellae on one side and 16 or 17 on the other, indicating similar variations in both species. There are 6–8 gills in <italic><tp:taxon-name><tp:taxon-name-part taxon-name-part-type="genus" reg="Paradoris">P.</tp:taxon-name-part> <tp:taxon-name-part taxon-name-part-type="species" reg="liturata">liturata</tp:taxon-name-part></tp:taxon-name></italic> but only six in <italic><tp:taxon-name><tp:taxon-name-part taxon-name-part-type="genus" reg="Paradoris">P.</tp:taxon-name-part> <tp:taxon-name-part taxon-name-part-type="species" reg="hypocrita">hypocrita</tp:taxon-name-part></tp:taxon-name></italic>, coloured various shades of grey in the first species and white in the latter.</p><p>The three jaw plates and form of the radulae and teeth are very similar if not identical in both species, albeit based on few specimens, but the numbers vary with fewer teeth per row in <italic><tp:taxon-name><tp:taxon-name-part taxon-name-part-type="genus" reg="Paradoris">P.</tp:taxon-name-part> <tp:taxon-name-part taxon-name-part-type="species" reg="hypocrita">hypocrita</tp:taxon-name-part></tp:taxon-name></italic> sp. nov. The radular formula of <italic><tp:taxon-name><tp:taxon-name-part taxon-name-part-type="genus" reg="Paradoris">P.</tp:taxon-name-part> <tp:taxon-name-part taxon-name-part-type="species" reg="liturata">liturata</tp:taxon-name-part></tp:taxon-name></italic> is 45–79 × 18–21 (left). 0.12–14 (right) (n = 4) while in <italic><tp:taxon-name><tp:taxon-name-part taxon-name-part-type="genus" reg="Paradoris">P.</tp:taxon-name-part> <tp:taxon-name-part taxon-name-part-type="species" reg="hypocrita">hypocrita</tp:taxon-name-part></tp:taxon-name></italic> the formula is 53–55 × 14–16 (left). 0.8–11 (right) (n = 2). Tooth shape in discodorids is similar and at this level of magnification no particular differences are visible. It may be that <xref ref-type="bibr" rid="B8">Dayrat (2006)</xref> is correct and this species forms part of a very variable <italic><tp:taxon-name><tp:taxon-name-part taxon-name-part-type="genus" reg="Paradoris">P.</tp:taxon-name-part> <tp:taxon-name-part taxon-name-part-type="species" reg="liturata">liturata</tp:taxon-name-part></tp:taxon-name></italic> species. However, the high endemism of nudibranchs in the Red Sea currently being revealed (see Discussion) combined with the consistent polygonal dorsal pattern and fewer teeth per row in the radula of the Red Sea specimens examined are considered sufficient to warrant separation. It is also noteworthy that there are no published records of <italic><tp:taxon-name><tp:taxon-name-part taxon-name-part-type="genus" reg="Paradoris">P.</tp:taxon-name-part> <tp:taxon-name-part taxon-name-part-type="species" reg="liturata">liturata</tp:taxon-name-part></tp:taxon-name></italic> from the Indian Ocean: the westernmost Pacific record is from Indonesia (<xref ref-type="bibr" rid="B8">Dayrat 2006</xref>), further supporting the distinctiveness of the Red sea species.</p><p><italic><tp:taxon-name><tp:taxon-name-part taxon-name-part-type="genus" reg="Paradoris">Paradoris</tp:taxon-name-part> <tp:taxon-name-part taxon-name-part-type="species" reg="liturata">liturata</tp:taxon-name-part></tp:taxon-name></italic> has not been recorded in the Indian Ocean but there are at least two species of <italic><tp:taxon-name><tp:taxon-name-part taxon-name-part-type="genus" reg="Paradoris">Paradoris</tp:taxon-name-part></tp:taxon-name></italic> resembling phyllidiids which remain unidentified in the western Indian Ocean. One is pink with three to many longitudinal, usually broken, lines, granular tubercles of different sizes, and grey gills (<xref ref-type="bibr" rid="B3">Bidgrain 2020a</xref>; <xref ref-type="bibr" rid="B2">Anderson 1988–2020</xref>); this may prove to be <italic><tp:taxon-name><tp:taxon-name-part taxon-name-part-type="genus" reg="Paradoris">P.</tp:taxon-name-part> <tp:taxon-name-part taxon-name-part-type="species" reg="liturata">liturata</tp:taxon-name-part></tp:taxon-name></italic> and if so, would the first records of this western Pacific species in the Indian Ocean. The second species is white with five longitudinal wavy black lines and evenly sized tubercles and is probably a new species (Bidgrain 2020b). The Red Sea species clearly differs from both of these in the pattern of the black lines; additionally there are no records of either undescribed species in the Red Sea.</p></tp:treatment-sec><tp:treatment-sec sec-type="etymology" id="SECID0EAUBG"><title>Etymology.</title><p>This epithet is based on the Latin noun <italic><tp:taxon-name><tp:taxon-name-part taxon-name-part-type="genus" reg="Paradoris"/><tp:taxon-name-part taxon-name-part-type="species" reg="hypocrita">hypocrita</tp:taxon-name-part></tp:taxon-name></italic> (mime, mimic) and refers to its superficial resemblance to another family, the <tp:taxon-name><tp:taxon-name-part taxon-name-part-type="family">Phyllidiidae</tp:taxon-name-part></tp:taxon-name>.</p></tp:treatment-sec><ref-list><ref id="B10"><mixed-citation xmlns:xlink="http://www.w3.org/1999/xlink" xlink:type="simple"><person-group><name name-style="western"><surname>Debelius</surname><given-names>H</given-names></name><name name-style="western"><surname>Kuiter</surname><given-names>RH</given-names></name></person-group> (<year>2007</year>) <source>Nudibranchs of the world.</source><publisher-name>IKAN–Unterwasserarchiv</publisher-name>, <publisher-loc>Frankfurt</publisher-loc>, <size units="page">359 pp</size>.</mixed-citation></ref><ref id="B36"><mixed-citation xmlns:xlink="http://www.w3.org/1999/xlink" xlink:type="simple"><person-group><name name-style="western"><surname>Yonow</surname><given-names>N</given-names></name></person-group> (<year>2008</year>) <source>Sea Slugs of the Red Sea.</source><publisher-name>Pensoft Publishers</publisher-name>, <publisher-loc>Sofia, Bulgaria</publisher-loc>, <size units="page">304 pp</size>.</mixed-citation></ref><ref id="B29"><mixed-citation xmlns:xlink="http://www.w3.org/1999/xlink" xlink:type="simple"><person-group><name name-style="western"><surname>Rudman</surname><given-names>WB</given-names></name></person-group> (<year>2007a</year>) (March 1) <italic><tp:taxon-name><tp:taxon-name-part taxon-name-part-type="genus">Paradoris</tp:taxon-name-part> <tp:taxon-name-part taxon-name-part-type="uncertainty-rank">cf.</tp:taxon-name-part> <tp:taxon-name-part taxon-name-part-type="species">liturata</tp:taxon-name-part></tp:taxon-name></italic> [<italic>In</italic>] <italic>Sea Slug Forum</italic>. Australian Museum, Sydney. <ext-link xlink:type="simple" ext-link-type="uri" xlink:href="http://www.seaslugforum.net/factsheet/paracflitu">http://www.seaslugforum.net/factsheet/paracflitu</ext-link> [accessed 20 November 2020]</mixed-citation></ref><ref id="B8"><mixed-citation xmlns:xlink="http://www.w3.org/1999/xlink" xlink:type="simple"><person-group><name name-style="western"><surname>Dayrat</surname><given-names>B</given-names></name></person-group> (<year>2006</year>) <article-title>A taxonomic revision of <italic><tp:taxon-name><tp:taxon-name-part taxon-name-part-type="genus">Paradoris</tp:taxon-name-part></tp:taxon-name></italic> sea slugs (<tp:taxon-name><tp:taxon-name-part taxon-name-part-type="phylum">Mollusca</tp:taxon-name-part></tp:taxon-name>, <tp:taxon-name><tp:taxon-name-part taxon-name-part-type="class">Gastropoda</tp:taxon-name-part></tp:taxon-name>, <tp:taxon-name><tp:taxon-name-part taxon-name-part-type="order">Nudibranchia</tp:taxon-name-part></tp:taxon-name>, <tp:taxon-name><tp:taxon-name-part taxon-name-part-type="suborder">Doridina</tp:taxon-name-part></tp:taxon-name>).</article-title><source>Zoological Journal of the Linnean Society</source><volume>147</volume>: <fpage>125</fpage>–<lpage>238</lpage>. <ext-link xlink:type="simple" ext-link-type="doi" xlink:href="10.1111/j.1096-3642.2006.00219.x">https://doi.org/10.1111/j.1096-3642.2006.00219.x</ext-link></mixed-citation></ref><ref id="B21"><mixed-citation xmlns:xlink="http://www.w3.org/1999/xlink" xlink:type="simple"><person-group><name name-style="western"><surname>Masayoshi</surname><given-names>N</given-names></name></person-group> (<year>2002</year>) (Mar 14) <italic><tp:taxon-name><tp:taxon-name-part taxon-name-part-type="genus">Phyllidiella</tp:taxon-name-part></tp:taxon-name></italic> mimic from Mabul Island. [<italic>Message in</italic>] <italic>Sea Slug Forum</italic>. Australian Museum, Sydney. <ext-link xlink:type="simple" ext-link-type="uri" xlink:href="http://www.seaslugforum.net/find/6426">http://www.seaslugforum.net/find/6426</ext-link> [accessed 20 November 2020]</mixed-citation></ref><ref id="B23"><mixed-citation xmlns:xlink="http://www.w3.org/1999/xlink" xlink:type="simple"><institution xlink:type="simple">Okiedivenut</institution> (<year>2007</year>) <tp:taxon-name><tp:taxon-name-part taxon-name-part-type="genus">Paradoris</tp:taxon-name-part> <tp:taxon-name-part taxon-name-part-type="species">liturata</tp:taxon-name-part></tp:taxon-name>. <ext-link xlink:type="simple" ext-link-type="uri" xlink:href="https://www.inaturalist.org/observations/22103489">https://www.inaturalist.org/observations/22103489</ext-link> [accessed 20 November 2020]</mixed-citation></ref><ref id="B18"><mixed-citation xmlns:xlink="http://www.w3.org/1999/xlink" xlink:type="simple"><institution xlink:type="simple">iNaturalist</institution> (<year>2007–2020</year>) <tp:taxon-name><tp:taxon-name-part taxon-name-part-type="genus">Paradoris</tp:taxon-name-part> <tp:taxon-name-part taxon-name-part-type="species">liturata</tp:taxon-name-part></tp:taxon-name>. <ext-link xlink:type="simple" ext-link-type="uri" xlink:href="https://www.inaturalist.org/observations?place_id=anyandtaxon_id=785727">https://www.inaturalist.org/observations?place_id=anyandtaxon_id=785727</ext-link> [accessed 20 November 2020]</mixed-citation></ref><ref id="B3"><mixed-citation xmlns:xlink="http://www.w3.org/1999/xlink" xlink:type="simple"><person-group><name name-style="western"><surname>Bidgrain</surname><given-names>P</given-names></name></person-group> (<year>2020a</year>) <tp:taxon-name><tp:taxon-name-part taxon-name-part-type="genus">Paradoris</tp:taxon-name-part></tp:taxon-name> sp. 1. <ext-link xlink:type="simple" ext-link-type="uri" xlink:href="http://seaslugs.free.fr/nudibranche/a_paradoris_sp1.htm">http://seaslugs.free.fr/nudibranche/a_paradoris_sp1.htm</ext-link> [accessed 20 November 2020]</mixed-citation></ref><ref id="B2"><mixed-citation xmlns:xlink="http://www.w3.org/1999/xlink" xlink:type="simple"><person-group><name name-style="western"><surname>Anderson</surname><given-names>J</given-names></name></person-group> (<year>1988–2020</year>) <tp:taxon-name><tp:taxon-name-part taxon-name-part-type="genus">Paradoris</tp:taxon-name-part></tp:taxon-name> sp. 7. <tp:taxon-name><tp:taxon-name-part taxon-name-part-type="genus">Paradoris</tp:taxon-name-part></tp:taxon-name> cf <tp:taxon-name><tp:taxon-name-part taxon-name-part-type="genus"/><tp:taxon-name-part taxon-name-part-type="species">liturata</tp:taxon-name-part></tp:taxon-name> (<ext-link xlink:type="simple" ext-link-type="uri" xlink:href="http://nudibranch.org">nudibranch.org</ext-link>) [accessed 20 November 2020]</mixed-citation></ref></ref-list></tp:taxon-treatment>
